# Supplementary material for: Demonstrating paths for unlocking the value of cloud genomics through cross cohort analysis
Source: Nat Commun. 2023 Sep 5;14:5419. doi: 10.1038/s41467-023-41185-x (PMC10480504; doi:10.1038/s41467-023-41185-x)
Supplement: Supplementary file 4 — Supplemental Data 1–3 [file 41467_2023_41185_MOESM4_ESM.xlsx]

## Sheet: Supplementary Data 1
Lead variants Meta-analysis: Summary statistics reported were obtained from two-sided genetic association testing performed using REGENIE and meta-analyzed using METAL.
Lipid Type	MarkerId	Effect_metal	P-value_metal	StdErr_metal	gnomad_popmax_AF	gnomad_popmax_pop	most_severe_consequence
LDL-C	chr1:109186705:G:C	1.069	4.81e-13	0.1478	0.11206	nfe	5_prime_UTR_variant
	chr1:109202996:T:C	-1.1122	7.32e-13	0.155	0.968097	eas	missense_variant
	chr1:109217154:A:G	0.7237	2.2e-11	0.1081	0.481888	eas	non_coding_transcript_exon_variant
	chr1:109250412:C:T	3.2884	4.17e-16	0.4043	0.0140228	nfe	synonymous_variant
	chr1:109250455:C:A	3.6515	3.24e-09	0.6169	0.00654022	amr	missense_variant
	chr1:109258723:C:T	4.0167	6e-21	0.4278	0.0133467	nfe	missense_variant
	chr1:109263691:T:C	1.3101	6.03e-17	0.1566	0.237071	afr	missense_variant
	chr1:109267561:C:T	-1.2159	8.35e-09	0.211	0.0577401	sas	synonymous_variant
	chr1:109267579:G:A	4.2209	1.33e-67	0.243	0.0362636	nfe	synonymous_variant
	chr1:109267922:C:A	0.987	2.11e-16	0.1201	0.422158	eas	synonymous_variant
	chr1:109281628:G:A	3.5067	9.42e-87	0.1776	0.0839485	nfe	synonymous_variant
	chr1:109297547:C:T	4.1047	8.55e-40	0.3109	0.0249471	nfe	missense_variant
	chr1:109354478:T:C	-3.2048	6.21e-55	0.2053	0.061697	nfe	synonymous_variant
	chr1:109354481:A:G	0.8275	2.2e-15	0.1044	0.958253	eas	synonymous_variant
	chr1:109477999:A:G	-3.9798	1.16e-09	0.654	0.00659867	nfe	missense_variant
	chr1:109507558:C:T	3.8622	2.37e-11	0.5781	0.0074098	nfe	missense_variant
	chr1:109625466:G:A	3.146	2.05e-09	0.5249	0.0479874	amr	intron_variant
	chr1:109659187:G:T	-0.8235	2.3e-09	0.1378	0.97204	eas	missense_variant
	chr1:16138178:G:A	0.5515	7.45e-09	0.0954	0.451573	sas	synonymous_variant
	chr1:16148628:C:T	0.6068	1.1e-09	0.0996	0.34575	amr	synonymous_variant
	chr1:16207760:C:G	-0.7001	5.38e-11	0.1067	0.391674	sas	missense_variant
	chr1:220796686:A:G	1.1319	1.19e-27	0.1039	0.916731	afr	missense_variant
	chr1:220798986:G:C	-0.5599	5.16e-09	0.0958	0.589237	eas	non_coding_transcript_exon_variant
	chr1:25390874:C:G	0.7591	4.99e-09	0.1298	0.240913	eas	missense_variant
	chr1:26695422:G:C	-2.726	1.76e-17	0.3204	0.0238207	nfe	intron_variant
	chr1:55039974:G:T	15.06	7.11e-303	0.3681	0.0162224	nfe	missense_variant
	chr1:55046549:C:G	-26.681	1.51e-09	4.4148	0.00289491	afr	stop_gained
	chr1:55046594:C:A	32.893	2.46e-12	4.6952	0.00052342	amr	missense_variant
	chr1:55052701:C:T	18.068	5.47e-47	1.255	0.00099938	nfe	missense_variant
	chr1:55052749:C:T	22.085	4.4e-08	4.0344	0.00323063	afr	missense_variant
	chr1:55058564:G:A	-1.0763	1.75e-18	0.1227	0.990906	eas	missense_variant
	chr1:55058636:G:A	35.762	3.57e-28	3.2493	0.00016173	nfe	missense_variant
	chr1:55063542:C:A	36.294	2.73e-43	2.631	0.00846395	afr	stop_gained
	chr1:62584148:G:A	1.7298	5.66e-70	0.0978	0.441988	afr	3_prime_UTR_variant
	chr1:62597921:GAACTC:G	16.282	1.05e-16	1.962	0.00052961	nfe	frameshift_variant
	chr1:62604035:T:G	-17.443	2.78e-11	2.6199	0.00019162	nfe	missense_variant
	chr1:92513797:A:G	0.6761	1.33e-08	0.119	0.968956	eas	synonymous_variant
	chr10:112157327:T:A	0.9654	1.64e-20	0.104	0.827879	sas	synonymous_variant
	chr10:122850511:G:A	-0.5109	4.46e-08	0.0934	0.556952	nfe	missense_variant
	chr10:63203689:T:C	0.6149	4.07e-11	0.0931	0.537075	sas	3_prime_UTR_variant
	chr10:93063138:G:T	-0.8181	4.37e-08	0.1494	0.985465	eas	missense_variant
	chr11:116791691:G:C	-3.0139	1.84e-54	0.1939	0.113154	amr	missense_variant
	chr11:116821618:C:T	1.203	9.71e-18	0.1403	0.885415	afr	missense_variant
	chr11:116823155:C:T	-2.3895	5.33e-10	0.3848	0.0148758	nfe	missense_variant
	chr11:116830819:T:C	-1.2948	8.9e-34	0.1069	0.739262	nfe	synonymous_variant
	chr11:116857914:G:C	-0.6862	2.33e-08	0.1229	0.260283	sas	missense_variant
	chr11:126290931:C:T	-2.6605	3.12e-15	0.3374	0.0212816	nfe	missense_variant
	chr11:126293169:A:G	0.8385	3.24e-09	0.1417	0.142702	afr	3_prime_UTR_variant
	chr11:18578775:T:G	-1.0081	2.21e-12	0.1436	0.241538	eas	synonymous_variant
	chr11:5679844:C:A	-1.5258	6.85e-17	0.1827	0.198473	sas	missense_variant
	chr11:61828092:C:T	1.0075	2.45e-16	0.1229	0.169137	nfe	intron_variant
	chr12:120978847:A:C	1.0871	2.95e-27	0.1005	0.416805	sas	missense_variant
	chr12:57449928:G:A	0.849	1.54e-14	0.1105	0.278455	amr	missense_variant
	chr12:8917770:T:A	0.6079	3.66e-09	0.1031	0.83285	sas	synonymous_variant
	chr12:8946399:G:GAAC	-0.8652	1.94e-08	0.154	0.312452	eas	inframe_insertion
	chr12:9079672:T:C	0.5997	1.06e-09	0.0983	0.358575	amr	missense_variant
	chr13:32402221:G:A	0.9833	9.69e-16	0.1224	0.366371	eas	3_prime_UTR_variant
	chr14:94380925:T:A	-1.4039	6.21e-10	0.227	0.0552645	amr	missense_variant
	chr16:56981179:G:C	-1.3416	1.39e-10	0.2091	0.0740741	amr	missense_variant
	chr16:71449594:C:G	-0.7425	1.59e-08	0.1314	0.148319	nfe	missense_variant
	chr16:71475782:C:G	-0.72	3.62e-09	0.122	0.891485	afr	synonymous_variant
	chr16:71537379:A:G	-2.0115	1.83e-08	0.3575	0.019094	nfe	synonymous_variant
	chr16:71634731:T:G	0.7438	2.34e-14	0.0975	0.744303	eas	synonymous_variant
	chr16:71634897:G:A	-0.8722	2.55e-12	0.1246	0.990359	eas	3_prime_UTR_variant
	chr16:71949873:G:C	-0.8107	9.64e-17	0.0976	0.662408	eas	missense_variant
	chr16:71953047:A:G	0.9143	9.67e-18	0.1066	0.975416	eas	synonymous_variant
	chr16:71970053:G:C	-1.316	5.86e-33	0.11	0.410017	sas	missense_variant
	chr16:72008783:A:C	-0.7161	1.46e-14	0.0931	0.754728	eas	missense_variant
	chr16:72076424:G:T	2.5686	4.81e-13	0.3552	0.0231529	nfe	synonymous_variant
	chr16:72119619:G:A	-1.4902	7.05e-18	0.173	1	eas	3_prime_UTR_variant
	chr17:28367840:G:A	-0.5721	7.65e-10	0.093	0.722759	eas	missense_variant
	chr17:28687465:C:A	0.8909	3.13e-08	0.161	0.155459	sas	synonymous_variant
	chr17:47374528:G:A	-0.7782	4.23e-16	0.0957	0.73221	afr	missense_variant
	chr17:47709086:C:T	-0.8522	5.38e-20	0.0931	0.639984	afr	synonymous_variant
	chr17:48544466:T:A	0.652	4.65e-08	0.1193	0.194987	nfe	intron_variant
	chr17:48646871:A:C	-0.5795	3.51e-09	0.0981	0.568507	afr	non_coding_transcript_exon_variant
	chr17:66214462:A:C	2.7469	1.71e-23	0.275	0.0341578	amr	missense_variant
	chr17:69085137:A:G	5.5142	1.82e-63	0.3279	0.0183013	nfe	missense_variant
	chr17:69294699:T:C	1.0071	2.03e-14	0.1317	0.228831	afr	missense_variant
	chr17:7176997:C:T	1.0852	1.42e-19	0.1199	0.311373	eas	synonymous_variant
	chr17:7196492:G:A	0.5533	3.81e-08	0.1006	0.3256	nfe	synonymous_variant
	chr17:7308464:T:G	-10.376	4.29e-33	0.8658	0.00254457	nfe	5_prime_UTR_variant
	chr17:7675327:C:T	0.8019	5.38e-09	0.1374	0.966937	eas	5_prime_UTR_variant
	chr18:49583585:A:G	2.5639	7.89e-10	0.4171	0.0120735	nfe	missense_variant
	chr19:10514391:A:C	0.7085	1.52e-09	0.1173	0.894084	sas	synonymous_variant
	chr19:10548983:C:T	1.3384	3.82e-22	0.1383	0.181289	sas	missense_variant
	chr19:10559675:C:T	3.9771	1.03e-19	0.4377	0.0163765	sas	missense_variant
	chr19:10561218:T:G	1.579	1.08e-08	0.2762	0.0343803	nfe	missense_variant
	chr19:10584044:G:A	3.0375	1.91e-50	0.2034	0.0599553	nfe	synonymous_variant
	chr19:10625505:G:A	-1.3219	1.43e-08	0.2331	0.0438019	nfe	intron_variant
	chr19:10631494:A:G	1.3584	5.78e-31	0.1174	0.93468	afr	missense_variant
	chr19:10685292:C:T	1.9847	1.08e-12	0.2788	0.0323984	nfe	3_prime_UTR_variant
	chr19:10829116:T:C	-1.5762	6.96e-51	0.1051	0.577756	eas	synonymous_variant
	chr19:10835740:C:T	2.4339	8.65e-81	0.1279	0.168958	nfe	non_coding_transcript_exon_variant
	chr19:10850348:C:G	1.1238	4.08e-09	0.1911	0.124787	amr	missense_variant
	chr19:10923363:T:A	3.9351	9.67e-90	0.1959	0.0656792	nfe	missense_variant
	chr19:10989338:C:T	14.963	4.87e-12	2.1657	0.0118887	afr	synonymous_variant
	chr19:10994917:A:G	1.6956	1.3e-12	0.239	0.0409807	nfe	synonymous_variant
	chr19:10994932:T:C	-1.2764	8.99e-37	0.1008	0.413179	sas	synonymous_variant
	chr19:11013062:C:T	6.2684	2.6e-35	0.5055	0.052316	sas	synonymous_variant
	chr19:11058838:C:T	2.5974	2.91e-35	0.2096	0.0583652	nfe	synonymous_variant
	chr19:11060163:T:C	-1.5783	1.89e-51	0.1046	0.33209	sas	synonymous_variant
	chr19:11100236:C:T	5.732	2.45e-303	0.1489	0.119636	nfe	synonymous_variant
	chr19:11107403:G:A	-13.452	2.87e-08	2.4241	0.00131372	amr	missense_variant
	chr19:11113589:A:G	1.5788	1.53e-56	0.0996	0.747135	afr	synonymous_variant
	chr19:11116124:C:T	1.3425	1.01e-08	0.2344	0.282701	eas	synonymous_variant
	chr19:11116878:C:T	1.0664	1.78e-13	0.1448	0.132436	nfe	synonymous_variant
	chr19:11116969:G:T	-15.526	6.59e-10	2.5142	0.00027935	nfe	missense_variant
	chr19:11120166:C:T	6.0305	3.42e-09	1.0204	0.00326317	nfe	missense_variant
	chr19:11123210:C:T	-3.4182	2.69e-10	0.5412	0.00789381	nfe	missense_variant
	chr19:11123265:A:G	0.6984	4.6e-10	0.1121	0.949189	eas	synonymous_variant
	chr19:11193267:A:G	0.7022	9.33e-13	0.0983	0.61702	afr	synonymous_variant
	chr19:11201995:C:T	6.3788	1.92e-08	1.1352	0.00149907	nfe	missense_variant
	chr19:11213323:C:T	4.6763	8.55e-12	0.6848	0.00592368	nfe	synonymous_variant
	chr19:19219115:C:T	3.6104	1.36e-82	0.1875	0.0726193	nfe	missense_variant
	chr19:19268740:C:T	4.1914	1.65e-113	0.1851	0.0969345	sas	missense_variant
	chr19:19269704:A:G	-5.4049	6.66e-36	0.4321	0.0117038	nfe	missense_variant
	chr19:19270187:G:T	1.778	2.69e-45	0.1259	0.345947	sas	synonymous_variant
	chr19:19338877:G:T	-1.0058	3.67e-23	0.1015	0.675456	eas	synonymous_variant
	chr19:19626877:C:T	-0.6787	1.88e-09	0.113	0.32559	eas	synonymous_variant
	chr19:44106690:C:T	-0.9067	9.77e-10	0.1483	0.131759	nfe	missense_variant
	chr19:44107477:G:A	5.6991	1.81e-08	1.0124	0.00192687	nfe	synonymous_variant
	chr19:44274252:A:C	-0.6806	4.44e-11	0.1033	0.785151	afr	missense_variant
	chr19:44274646:G:A	1.2643	1.66e-17	0.1485	0.24829	amr	synonymous_variant
	chr19:44428434:G:A	13.214	3.05e-09	2.2288	0.0002205	nfe	missense_variant
	chr19:44428735:C:CT	8.0817	1.04e-32	0.6785	0.00608967	nfe	frameshift_variant
	chr19:44512058:G:A	-0.6809	2.34e-12	0.0971	0.775413	afr	missense_variant
	chr19:44516978:G:A	12.794	1.09e-09	2.0986	0.00055863	nfe	missense_variant
	chr19:44524079:T:C	-2.9478	6.43e-44	0.2121	0.0744686	afr	missense_variant
	chr19:44647342:G:A	4.6059	2.07e-96	0.2211	0.157611	sas	missense_variant
	chr19:44658921:C:A	0.7457	2.63e-08	0.134	0.343255	eas	missense_variant
	chr19:44672756:C:T	-1.3194	4.78e-11	0.2006	0.0618199	nfe	synonymous_variant
	chr19:44676359:C:T	10.151	7.35e-215	0.3245	0.0205135	nfe	synonymous_variant
	chr19:44708135:T:C	-0.9662	2.24e-12	0.1377	0.967693	afr	synonymous_variant
	chr19:44794116:T:A	-2.7287	1.28e-13	0.3683	0.0371803	amr	stop_lost
	chr19:44813331:G:A	9.4725	9.24e-252	0.2795	0.0313814	nfe	missense_variant
	chr19:44819487:A:G	0.7572	1.02e-12	0.1062	0.412658	afr	missense_variant
	chr19:44819816:T:C	0.8902	1.72e-11	0.1323	0.274686	sas	3_prime_UTR_variant
	chr19:44819913:CCATCCCCAACTCATCCT:C	3.1704	5.58e-214	0.1015	0.7432	afr	3_prime_UTR_variant
	chr19:44878491:TGAG:T	14.239	5.7e-34	1.1719	0.00259327	nfe	inframe_deletion
	chr19:44878660:C:T	-2.2912	7.57e-80	0.1211	0.261081	amr	3_prime_UTR_variant
	chr19:44878742:C:T	15.436	1.59e-13	2.0919	0.0119007	afr	3_prime_UTR_variant
	chr19:44878777:A:G	-2.8555	4.07e-187	0.0979	0.692621	amr	3_prime_UTR_variant
	chr19:44892887:C:T	-6.2021	2.1e-303	0.1394	0.138243	nfe	synonymous_variant
	chr19:44893972:G:A	17.59	3.37e-303	0.2713	0.0867381	afr	synonymous_variant
	chr19:44894050:C:T	-7.5053	7e-137	0.3014	0.0420245	afr	synonymous_variant
	chr19:44907853:T:C	7.9255	1.39e-10	1.2351	0.00246935	nfe	missense_variant
	chr19:44908684:T:C	8.1747	4.14e-303	0.1348	0.215439	afr	missense_variant
	chr19:44908730:G:A	23.092	3.07e-09	3.8956	0.00025003	nfe	missense_variant
	chr19:44908783:C:T	12.32	1.34e-14	1.5997	0.020968	afr	missense_variant
	chr19:44908822:C:T	19.619	4.42e-303	0.1787	0.104705	afr	missense_variant
	chr19:44992837:C:T	-6.7932	6.72e-15	0.8721	0.00320522	nfe	missense_variant
	chr19:45064410:C:A	-2.1426	3.59e-08	0.3888	0.0136837	nfe	missense_variant
	chr19:45064487:G:GTCCCGC	3.4514	2.59e-09	0.5795	0.00893422	afr	inframe_insertion
	chr19:45138528:G:A	6.8445	3.03e-08	1.2356	0.00144084	nfe	missense_variant
	chr19:45144962:C:T	-2.7432	2.26e-08	0.4907	0.0117452	nfe	missense_variant
	chr19:45152075:T:C	1.3871	1.38e-16	0.1678	0.135404	sas	missense_variant
	chr19:45152378:G:A	10.219	1.97e-50	0.6843	0.0045159	nfe	missense_variant
	chr19:45179440:C:A	-2.0226	4.06e-08	0.3685	0.0177164	nfe	synonymous_variant
	chr19:45408754:C:T	17.112	1.72e-26	1.6066	0.00032377	nfe	synonymous_variant
	chr19:45409231:CAAG:C	-0.7219	8.27e-10	0.1176	0.221798	nfe	inframe_deletion
	chr19:45494989:A:G	-0.8473	2.45e-08	0.1519	0.206052	eas	synonymous_variant
	chr19:45642403:C:T	2.4244	4.34e-25	0.2343	0.0782285	sas	non_coding_transcript_exon_variant
	chr19:45772718:G:C	1.1669	8.15e-15	0.1503	0.23488	sas	missense_variant
	chr19:45814958:C:T	2.6194	6.44e-10	0.4239	0.0152268	nfe	synonymous_variant
	chr19:45823795:C:T	1.2181	3.6e-12	0.1752	0.345169	eas	synonymous_variant
	chr19:48613181:A:G	-0.6532	3.62e-08	0.1186	0.488588	eas	synonymous_variant
	chr19:48703205:C:T	-1.2676	4.01e-39	0.0969	0.499057	afr	synonymous_variant
	chr19:48714004:A:G	0.8358	6.7e-09	0.1441	0.86785	nfe	synonymous_variant
	chr19:48740963:G:A	1.0352	3.13e-26	0.0977	0.831846	eas	missense_variant
	chr19:48756272:A:G	-0.9688	4.98e-23	0.098	0.994208	eas	synonymous_variant
	chr19:9996212:G:A	14.956	1.13e-08	2.6195	0.00038239	nfe	synonymous_variant
	chr2:117949706:A:T	-1.1791	3.95e-11	0.1785	0.0846574	nfe	3_prime_UTR_variant
	chr2:168973818:A:G	-0.8742	6.72e-20	0.0957	0.716621	eas	missense_variant
	chr2:202275121:T:C	0.8871	3.57e-09	0.1503	0.23499	sas	synonymous_variant
	chr2:202556476:G:A	-0.9279	2.28e-10	0.1463	0.242952	sas	synonymous_variant
	chr2:202901033:T:C	-0.8174	1.49e-08	0.1444	0.124838	nfe	missense_variant
	chr2:20685561:C:A	-0.7362	2.32e-08	0.1318	0.212025	afr	missense_variant
	chr2:21002482:T:C	5.3327	1.98e-27	0.4915	0.0097604	nfe	missense_variant
	chr2:21002881:C:T	1.6752	2.27e-42	0.1228	0.182897	nfe	missense_variant
	chr2:21005955:C:T	-1.5375	1.59e-21	0.1614	0.100537	amr	missense_variant
	chr2:21006196:G:A	-11.615	6.31e-15	1.4895	0.0006517	afr	missense_variant
	chr2:21006288:C:T	-52.76	2.43e-99	2.4939	0.00047049	nfe	missense_variant
	chr2:21006574:G:C	-3.8257	3.54e-16	0.4692	0.0106449	nfe	missense_variant
	chr2:21007574:G:A	5.2594	2.93e-08	0.9484	0.00261849	amr	synonymous_variant
	chr2:21007763:A:G	4.4789	6.71e-09	0.7725	0.00296998	nfe	synonymous_variant
	chr2:21008720:G:A	3.4894	1.92e-24	0.342	0.0322729	afr	synonymous_variant
	chr2:21010226:CTCA:C	-4.6318	1.77e-08	0.8222	0.00573344	nfe	inframe_deletion
	chr2:21011100:T:C	-4.6402	9.08e-79	0.2469	0.0409918	nfe	missense_variant
	chr2:21012447:T:C	-39.279	2.43e-17	4.6369	0.00026178	amr	missense_variant
	chr2:21015495:C:T	8.1951	9.82e-35	0.6666	0.00768911	sas	missense_variant
	chr2:21019741:G:A	-16.488	6.63e-38	1.2811	0.00111683	nfe	missense_variant
	chr2:21026844:C:T	4.0885	1.27e-60	0.2489	0.0354805	amr	missense_variant
	chr2:21043902:GGCAGCGCCA:G	-3.6643	1.58e-293	0.1001	0.327379	amr	inframe_deletion
	chr2:233718890:C:A	-1.2286	2.48e-10	0.1942	0.0574175	nfe	missense_variant
	chr2:27201045:G:A	1.1137	4.11e-08	0.203	0.0924927	sas	missense_variant
	chr2:27453420:A:T	-0.5433	1.61e-08	0.0962	0.437459	amr	missense_variant
	chr2:27578626:T:C	1.0716	1.85e-23	0.1074	0.488404	eas	missense_variant
	chr2:27579938:A:G	-0.8213	1.05e-12	0.1153	0.355212	eas	synonymous_variant
	chr2:43800874:A:T	0.7157	4.46e-11	0.1086	0.348366	sas	missense_variant
	chr2:43809774:T:C	0.8909	5.47e-13	0.1235	0.262696	afr	3_prime_UTR_variant
	chr2:43809783:T:C	-0.7214	8.91e-10	0.1177	0.34618	afr	3_prime_UTR_variant
	chr2:43826460:G:A	-7.3029	1.87e-11	1.0874	0.00351821	sas	synonymous_variant
	chr2:43838600:C:G	5.2319	6.44e-13	0.7276	0.00486679	nfe	missense_variant
	chr2:43839108:G:C	3.7685	1.09e-87	0.1898	0.0691935	amr	missense_variant
	chr2:43852467:G:A	-1.6319	2.44e-14	0.214	0.0928305	sas	synonymous_variant
	chr2:43872294:C:A	1.3751	1.58e-30	0.1197	0.279727	afr	missense_variant
	chr20:25302308:A:G	0.5303	1.49e-08	0.0937	0.917602	eas	missense_variant
	chr20:35434589:C:A	-0.5619	7.85e-09	0.0974	0.720296	eas	missense_variant
	chr20:35528453:T:C	-0.8498	2.02e-11	0.1267	0.295568	sas	missense_variant
	chr20:41163423:A:G	0.719	1.22e-08	0.1262	0.169672	nfe	missense_variant
	chr20:44413724:C:T	2.5648	4.76e-21	0.2724	0.0507151	amr	missense_variant
	chr20:5566738:C:T	-1.8169	2.44e-09	0.3046	0.0234069	nfe	missense_variant
	chr21:39192930:CA:C	0.5243	2.45e-08	0.094	0.54627	afr	3_prime_UTR_variant
	chr22:46231883:C:T	-3.5163	7.58e-09	0.6086	0.00593733	nfe	missense_variant
	chr3:122535922:G:A	-0.7358	9.39e-09	0.1282	0.326435	eas	3_prime_UTR_variant
	chr3:132447422:T:G	-0.8943	4.17e-10	0.1431	0.163832	sas	synonymous_variant
	chr3:171007166:C:T	-0.8357	4.17e-08	0.1524	0.291255	afr	synonymous_variant
	chr3:32491754:T:C	-1.6812	1.48e-08	0.2968	0.0260852	nfe	missense_variant
	chr3:32537013:T:C	-1.3939	1.51e-15	0.1747	0.0773273	nfe	missense_variant
	chr3:58420967:G:C	1.4007	1.53e-16	0.1697	0.102282	sas	3_prime_UTR_variant
	chr4:154568456:C:T	-4.7908	4.16e-14	0.6341	0.00511795	nfe	missense_variant
	chr4:3442776:G:A	-0.9967	8.88e-09	0.1733	0.139593	sas	synonymous_variant
	chr4:3448188:A:G	2.4038	2.1e-08	0.429	0.016798	sas	missense_variant
	chr4:3449382:G:A	-0.9116	6.03e-09	0.1567	0.0988701	afr	missense_variant
	chr4:68477569:A:G	0.8033	1.68e-13	0.109	0.275469	amr	missense_variant
	chr4:68670366:A:C	0.5241	1.64e-08	0.0928	0.587995	afr	missense_variant
	chr5:156949692:A:G	1.0596	1.56e-09	0.1755	0.999808	eas	missense_variant
	chr5:157052498:A:G	1.226	1.22e-21	0.1283	0.987423	eas	missense_variant
	chr5:157104725:C:A	-0.7801	1.27e-10	0.1213	0.987105	eas	missense_variant
	chr5:75029077:C:T	-1.0482	1.29e-23	0.1046	0.506245	afr	missense_variant
	chr5:75104691:G:C	-2.2322	2.23e-68	0.1277	0.162707	nfe	missense_variant
	chr5:75147139:T:C	2.0499	1.28e-45	0.1446	0.234525	afr	missense_variant
	chr5:75210833:C:T	-0.9883	1.58e-18	0.1125	0.39299	sas	synonymous_variant
	chr5:75611678:G:A	-1.4397	3.68e-18	0.1657	0.166943	sas	missense_variant
	chr5:75625861:G:A	-2.2203	2.78e-87	0.1121	0.430319	sas	missense_variant
	chr5:75656076:G:A	-1.807	1.3e-30	0.1571	0.292296	eas	synonymous_variant
	chr5:75666943:C:T	-1.623	6.47e-15	0.2082	0.273292	eas	missense_variant
	chr5:75669297:G:A	1.9482	5.77e-89	0.0974	0.652141	nfe	stop_gained
	chr5:75689526:A:AAAAAT	1.5679	7.55e-51	0.1045	0.318522	sas	intron_variant
	chr5:75702773:G:A	-1.3347	3.53e-13	0.1835	0.131677	sas	synonymous_variant
	chr5:75705757:A:G	1.2493	1.26e-14	0.162	0.365844	eas	missense_variant
	chr6:116003979:C:T	-0.6327	3.22e-11	0.0953	0.786293	eas	missense_variant
	chr6:160047246:A:G	-0.8175	1.92e-18	0.0933	0.669822	eas	synonymous_variant
	chr6:160084167:C:G	-2.1805	4.11e-09	0.3708	0.999807	eas	synonymous_variant
	chr6:160122091:T:C	-0.8499	1.57e-13	0.1151	0.391777	eas	synonymous_variant
	chr6:160122116:C:T	-2.6494	2.47e-45	0.1875	0.0753968	nfe	missense_variant
	chr6:160136611:C:T	-3.0562	8.18e-20	0.3355	0.123793	eas	missense_variant
	chr6:160139813:A:G	-0.7509	2.92e-15	0.0951	0.734685	amr	missense_variant
	chr6:160139848:CATG:C	1.6198	2.37e-40	0.1218	0.243175	amr	inframe_deletion
	chr6:160258368:C:A	0.7114	1.1e-13	0.0958	0.412231	nfe	synonymous_variant
	chr6:160348779:C:T	0.923	3.84e-23	0.0932	0.57488	afr	synonymous_variant
	chr6:160407110:T:C	4.1114	7.99e-15	0.5293	0.00760071	nfe	synonymous_variant
	chr6:160410764:G:A	-12.648	1.72e-14	1.649	0.00242242	amr	missense_variant
	chr6:160531806:G:A	-1.2482	5.71e-33	0.1044	0.277117	nfe	missense_variant
	chr6:160586506:G:C	0.8734	4.39e-19	0.0978	0.557979	afr	missense_variant
	chr6:16145242:C:T	1.145	2.63e-12	0.1637	0.095021	nfe	synonymous_variant
	chr6:26027205:G:A	0.6615	3.32e-12	0.095	0.704686	eas	synonymous_variant
	chr6:26090951:C:G	-0.8512	1.82e-10	0.1335	0.150374	nfe	missense_variant
	chr6:26092913:G:A	1.9897	8.36e-28	0.1821	0.0646594	nfe	missense_variant
	chr6:29608616:A:G	0.8491	7.51e-12	0.124	0.316805	sas	synonymous_variant
	chr6:29666235:A:G	1.1746	7.07e-13	0.1636	0.998265	eas	missense_variant
	chr6:29828338:A:C	0.5558	2.83e-09	0.0935	0.752897	sas	non_coding_transcript_exon_variant
	chr6:29829643:C:T	-1.3089	1.99e-11	0.1952	0.124377	sas	missense_variant
	chr6:30108087:A:G	0.6274	4.09e-11	0.0951	0.863707	eas	synonymous_variant
	chr6:30154377:T:C	1.1073	3.67e-12	0.1593	0.997679	eas	synonymous_variant
	chr6:30163769:A:G	0.7288	3.96e-09	0.1238	0.385874	sas	missense_variant
	chr6:30553360:G:A	-0.585	2.95e-09	0.0986	0.757255	sas	synonymous_variant
	chr6:30704212:G:C	-1.1332	2.95e-09	0.191	0.108506	sas	synonymous_variant
	chr6:30744028:C:G	1.0175	9.01e-10	0.1661	0.996343	eas	missense_variant
	chr6:30914426:T:C	0.6385	1.03e-11	0.0939	0.861229	eas	synonymous_variant
	chr6:31029915:G:C	-0.6627	5.5e-11	0.1011	0.874249	afr	missense_variant
	chr6:31030039:G:T	-0.7564	7.48e-10	0.1229	0.351952	eas	synonymous_variant
	chr6:31032362:C:T	-0.9964	1.53e-11	0.1477	0.135346	amr	synonymous_variant
	chr6:31138682:C:A	-1.5504	3.47e-21	0.1641	0.170543	amr	missense_variant
	chr6:31148469:G:A	-0.5164	3.42e-08	0.0936	0.447596	nfe	missense_variant
	chr6:31154787:C:G	2.1189	1.22e-12	0.2983	0.0257473	nfe	synonymous_variant
	chr6:31166343:A:AG	1.3315	2.95e-10	0.2113	0.0754914	sas	frameshift_variant
	chr6:31400097:T:C	1.1573	5.07e-10	0.1862	0.063369	afr	5_prime_UTR_variant
	chr6:31557671:C:T	-0.9051	1.35e-11	0.1338	0.230482	sas	synonymous_variant
	chr6:31572779:T:C	0.8044	3.99e-14	0.1064	0.336134	sas	missense_variant
	chr6:31572980:A:C	1.3009	5.73e-11	0.1986	0.0632092	nfe	missense_variant
	chr6:31626851:T:A	-0.9611	2e-12	0.1366	0.995385	eas	synonymous_variant
	chr6:31630746:C:T	-2.5319	6.3e-09	0.4359	0.0117872	nfe	missense_variant
	chr6:31636267:T:G	1.248	1.28e-12	0.1758	0.999808	eas	missense_variant
	chr6:31642909:A:G	0.5652	1.4e-09	0.0933	0.606729	eas	missense_variant
	chr6:31760120:C:T	0.7998	1.89e-08	0.1423	0.107608	nfe	synonymous_variant
	chr6:32056618:C:T	-1.3728	1.13e-12	0.193	0.162111	afr	missense_variant
	chr6:32204288:T:G	0.8956	7.43e-11	0.1375	0.995383	eas	synonymous_variant
	chr6:32293475:T:G	-0.9751	1.49e-11	0.1445	0.106232	nfe	missense_variant
	chr6:32394964:C:T	-0.9927	4.69e-14	0.1316	0.184013	sas	missense_variant
	chr6:32443869:T:G	0.8426	1.02e-18	0.0954	0.741286	sas	missense_variant
	chr6:32756535:C:G	0.8063	7.4e-18	0.0937	0.808606	eas	3_prime_UTR_variant
	chr6:32828367:A:G	0.9029	4.55e-17	0.1075	0.398502	sas	3_prime_UTR_variant
	chr6:32830771:G:A	-0.9684	2.41e-10	0.1529	0.109315	nfe	synonymous_variant
	chr6:34857885:T:C	-0.8246	6.42e-10	0.1334	0.254257	afr	synonymous_variant
	chr6:35082729:G:A	0.7617	9.1e-10	0.1244	0.899807	eas	synonymous_variant
	chr6:35089554:G:A	0.8134	3.86e-08	0.148	0.126996	nfe	3_prime_UTR_variant
	chr7:100707241:C:A	1.2862	4.31e-08	0.2348	0.0879189	sas	synonymous_variant
	chr7:100764052:G:A	0.6906	1.71e-11	0.1026	0.446747	sas	missense_variant
	chr7:100889133:G:C	-0.7123	5.53e-09	0.1222	0.181971	nfe	missense_variant
	chr7:1028270:T:C	-0.7255	1.51e-10	0.1133	0.266578	afr	synonymous_variant
	chr7:21543299:C:T	-1.586	6.41e-33	0.1327	0.143973	nfe	synonymous_variant
	chr7:21543345:G:T	-0.752	6.07e-16	0.093	0.49368	nfe	stop_gained
	chr7:21591364:A:G	0.8053	1.36e-17	0.0943	0.780507	eas	synonymous_variant
	chr7:21620027:T:C	0.6118	8.62e-11	0.0943	0.698495	eas	synonymous_variant
	chr7:2256917:A:G	4.2989	4.03e-08	0.7831	0.00376338	nfe	missense_variant
	chr7:44513639:A:G	0.6391	4.42e-08	0.1168	0.205943	nfe	synonymous_variant
	chr7:44539581:G:C	-0.9935	5.47e-19	0.1116	0.374855	eas	synonymous_variant
	chr7:73605971:T:C	-1.3949	1.33e-09	0.23	0.999807	eas	synonymous_variant
	chr7:87450090:T:A	0.6601	3.2e-08	0.1194	0.310742	afr	splice_region_variant
	chr8:143984818:A:G	0.8187	1.16e-17	0.0957	0.57379	afr	missense_variant
	chr8:29167426:G:A	2.2973	1.97e-10	0.361	0.0187295	amr	missense_variant
	chr9:133256205:G:C	1.0477	5.51e-11	0.1598	0.264389	sas	missense_variant
	chr9:133257486:T:C	-0.8558	2.87e-18	0.0982	0.479749	sas	synonymous_variant
	chr9:133257521:T:TC	1.291	9.89e-40	0.0979	0.44657	sas	frameshift_variant
	chr9:133405414:T:G	1.8165	1e-28	0.1633	0.0981796	nfe	missense_variant
	chr9:133463535:T:C	-1.5935	3.53e-33	0.1328	0.929149	eas	synonymous_variant
	chr9:133475078:T:G	-0.7746	6.48e-14	0.1033	0.930224	eas	synonymous_variant
	chr9:19379369:G:A	-0.9911	2.29e-09	0.1659	0.172235	afr	missense_variant
	chr9:5073770:G:T	24.057	6.19e-23	2.4398	0.00062189	sas	missense_variant
Lipid type	MarkerId	Effect_metal	P-value_metal	StdErr_metal	gnomad_popmax_AF	gnomad_popmax_pop	most_severe_consequence
HDL-C	chr1:150755063:G:A	0.2466	1.11e-08	0.0432	0.530253	sas	missense_variant
	chr1:150764744:A:G	0.4321	2.31e-08	0.0773	0.0775122	nfe	missense_variant
	chr1:151090481:G:A	-0.4975	7.89e-11	0.0765	0.151298	afr	missense_variant
	chr1:178520843:T:G	0.2823	2.2e-11	0.0422	0.463504	amr	missense_variant
	chr1:220796686:A:G	0.3844	6.06e-17	0.046	0.916731	afr	missense_variant
	chr1:26695422:G:C	1.2932	6.8e-20	0.1416	0.0238207	nfe	intron_variant
	chr1:26952082:T:C	-0.5428	2.98e-12	0.0778	0.0784867	nfe	missense_variant
	chr1:39105539:T:C	-0.2951	2.23e-12	0.042	0.527268	afr	5_prime_UTR_variant
	chr1:39442834:G:A	0.4124	3.88e-20	0.0449	0.471207	afr	missense_variant
	chr1:39571175:G:C	0.6037	9.51e-33	0.0507	0.236108	nfe	3_prime_UTR_variant
	chr1:62584148:G:A	0.2537	4.56e-09	0.0433	0.441988	afr	3_prime_UTR_variant
	chr1:62597996:CAACT:C	-8.4533	1.53e-08	1.4941	0.0002073	sas	frameshift_variant
	chr1:62604035:T:G	-6.6489	9.02e-09	1.1567	0.00019162	nfe	missense_variant
	chr1:93254513:C:G	0.3448	4.78e-10	0.0554	0.308507	eas	missense_variant
	chr10:112150963:A:G	-0.5435	6.22e-32	0.0462	0.828151	sas	3_prime_UTR_variant
	chr10:114045297:G:C	-0.3282	1.93e-12	0.0466	0.776019	amr	missense_variant
	chr10:45463408:G:C	-0.4076	3.71e-17	0.0484	0.293783	amr	missense_variant
	chr11:116763109:C:T	-0.3791	9.02e-20	0.0417	0.644029	afr	synonymous_variant
	chr11:116763231:G:A	-1.1669	1.93e-36	0.0926	0.100432	amr	missense_variant
	chr11:116791691:G:C	1.3989	2.94e-60	0.0854	0.113154	amr	missense_variant
	chr11:116821577:C:A	-3.1831	5.49e-54	0.2058	0.0110673	nfe	missense_variant
	chr11:116821836:A:G	0.9611	1.87e-17	0.1131	0.0515643	eas	synonymous_variant
	chr11:116823155:C:T	1.3308	6.68e-15	0.1708	0.0148758	nfe	missense_variant
	chr11:116830637:C:T	-10.617	1.35e-19	1.1724	0.00372671	sas	stop_gained
	chr11:116830844:G:A	-7.8578	3.83e-15	0.9997	0.00241663	afr	missense_variant
	chr11:116836218:ACTT:A	9.7982	1.87e-15	1.2326	0.00041425	sas	inframe_deletion
	chr11:116836328:A:T	-5.84	1.18e-14	0.7566	0.00186335	sas	missense_variant
	chr11:116837023:A:C	-6.294	9.51e-19	0.7119	0.00069083	nfe	missense_variant
	chr11:116857914:G:C	-0.6203	7.45e-30	0.0547	0.260283	sas	missense_variant
	chr11:117168652:T:TC	1.022	6.67e-18	0.1186	0.0959218	sas	3_prime_UTR_variant
	chr11:117171692:C:T	-3.2069	1.15e-54	0.206	0.0107171	nfe	missense_variant
	chr11:117175420:T:C	1.149	3.21e-22	0.1185	0.037742	nfe	3_prime_UTR_variant
	chr11:117315790:G:A	0.8343	7.51e-13	0.1164	0.0481803	sas	synonymous_variant
	chr11:117397168:A:G	-0.2965	9.23e-13	0.0415	0.546356	nfe	missense_variant
	chr11:119081463:A:G	-0.276	6.38e-11	0.0422	0.471256	afr	missense_variant
	chr11:126293169:A:G	-0.3839	1.17e-09	0.0631	0.142702	afr	3_prime_UTR_variant
	chr11:14843853:C:T	-4.9854	1.33e-13	0.6734	0.00102887	nfe	stop_gained
	chr11:27700731:G:T	0.2694	2.9e-08	0.0486	0.247123	nfe	5_prime_UTR_variant
	chr11:47259173:C:A	-2.37	9.18e-10	0.3871	0.00233741	nfe	splice_region_variant
	chr11:47259211:G:A	-0.7453	1.22e-36	0.059	0.175384	sas	5_prime_UTR_variant
	chr11:47268596:G:A	-6.0947	3.42e-13	0.8376	0.00049963	nfe	missense_variant
	chr11:47281724:T:C	-0.4756	1e-25	0.0454	0.37231	amr	synonymous_variant
	chr11:47333236:C:T	-0.5667	6.3e-38	0.044	0.685422	eas	synonymous_variant
	chr11:47349891:G:A	-0.7283	7.2e-15	0.0936	0.0774417	amr	synonymous_variant
	chr11:48123614:G:A	-0.526	1.55e-18	0.0599	0.241521	afr	splice_region_variant
	chr11:48489102:A:C	-0.3178	9.01e-14	0.0426	0.625634	nfe	missense_variant
	chr11:49059013:A:C	0.4438	4.1e-14	0.0587	0.286259	afr	missense_variant
	chr11:55914389:T:C	0.5181	1.58e-16	0.0628	0.158169	eas	missense_variant
	chr11:56232474:G:C	-0.5093	9.56e-16	0.0634	0.141174	eas	missense_variant
	chr11:56743684:A:G	0.4909	7.39e-12	0.0717	0.145472	eas	missense_variant
	chr11:57313574:G:C	-0.6537	5.81e-12	0.095	0.0533913	nfe	missense_variant
	chr11:61828092:C:T	0.4317	3.59e-15	0.0549	0.169137	nfe	intron_variant
	chr11:64263769:C:T	0.5681	8.8e-11	0.0876	0.0657531	nfe	missense_variant
	chr11:64344578:C:T	0.6663	4.84e-08	0.1221	0.0335559	nfe	synonymous_variant
	chr11:65617256:C:T	-0.3052	1.72e-09	0.0507	0.409954	eas	synonymous_variant
	chr11:65641466:C:T	-0.3928	3.79e-11	0.0594	0.317375	eas	missense_variant
	chr12:109446323:G:GA	0.269	1.47e-09	0.0445	0.391432	afr	3_prime_UTR_variant
	chr12:109557065:A:T	0.3379	4e-16	0.0415	0.72374	afr	missense_variant
	chr12:109573424:G:T	-0.2582	3.25e-08	0.0467	0.399976	afr	synonymous_variant
	chr12:122848518:C:T	0.3579	3.17e-08	0.0647	0.906565	amr	synonymous_variant
	chr12:122860962:G:T	0.6427	3.21e-11	0.0968	0.051927	nfe	missense_variant
	chr12:123221415:C:T	-0.6789	8.05e-10	0.1105	0.267298	eas	missense_variant
	chr12:123315427:A:G	-0.3813	3.04e-16	0.0467	0.957594	eas	synonymous_variant
	chr12:123365082:T:C	0.5659	1.22e-10	0.0879	0.116624	sas	non_coding_transcript_exon_variant
	chr12:123781140:T:C	0.2555	1.91e-09	0.0426	0.944637	eas	missense_variant
	chr12:123988024:T:C	0.4713	4.93e-27	0.0438	0.542187	afr	intron_variant
	chr12:124800125:G:A	-9.0504	4.16e-16	1.1127	9.65e-05	afr	missense_variant
	chr12:124807814:C:A	-7.5612	9.94e-17	0.9104	0.00030866	nfe	missense_variant
	chr12:124814309:T:C	8.7915	9.15e-12	1.2892	0.00035274	nfe	missense_variant
	chr12:124814996:C:T	-1.0624	2.17e-08	0.1898	0.0412179	sas	missense_variant
	chr12:124815013:G:A	-3.2524	4.6e-08	0.595	0.00786424	sas	missense_variant
	chr12:57449928:G:A	-0.3654	1.13e-13	0.0492	0.278455	amr	missense_variant
	chr12:8946399:G:GAAC	-0.4858	1.57e-12	0.0687	0.312452	eas	inframe_insertion
	chr14:104801597:G:A	-0.4065	1.75e-09	0.0675	0.119653	nfe	missense_variant
	chr14:104801767:G:A	-0.2517	4.27e-08	0.0459	0.311271	afr	synonymous_variant
	chr14:104802364:G:A	-0.8761	1.87e-08	0.1558	0.102297	afr	synonymous_variant
	chr15:41529554:T:C	-0.2283	3.47e-08	0.0414	0.639463	afr	synonymous_variant
	chr15:41853738:G:C	-0.3042	4.03e-12	0.0439	0.449792	afr	missense_variant
	chr15:43528519:C:T	1.0011	2.56e-14	0.1314	0.0281632	nfe	missense_variant
	chr15:44289263:G:A	0.7496	1.37e-08	0.132	0.0277337	nfe	missense_variant
	chr15:58545904:A:ACG	6.6367	3.19e-12	0.9523	0.00036751	nfe	frameshift_variant
	chr15:58548387:C:T	-3.5831	9.18e-10	0.5852	0.00126404	nfe	missense_variant
	chr15:58563549:C:T	-4.7113	1.87e-23	0.4721	0.00360114	nfe	missense_variant
	chr15:63064522:A:T	-0.297	1.52e-08	0.0525	0.199779	nfe	3_prime_UTR_variant
	chr16:56346590:G:A	-0.3815	1.58e-13	0.0517	0.253	afr	3_prime_UTR_variant
	chr16:56346658:A:G	-0.4831	2.12e-13	0.0658	0.165179	eas	3_prime_UTR_variant
	chr16:56423670:C:T	0.6531	3.79e-12	0.094	0.0547893	nfe	splice_region_variant
	chr16:56498694:C:G	1.0781	3.58e-08	0.1956	0.0142379	sas	splice_acceptor_variant
	chr16:56626773:A:G	-0.5256	1.37e-14	0.0683	0.113121	nfe	synonymous_variant
	chr16:56626904:G:A	0.6695	7.42e-18	0.0778	0.0839066	nfe	missense_variant
	chr16:56639916:A:G	0.4603	1.67e-13	0.0624	0.231007	eas	missense_variant
	chr16:56805527:C:T	1.3376	1.13e-84	0.0686	0.151217	eas	synonymous_variant
	chr16:56821584:C:G	0.5057	1.72e-21	0.0531	0.919846	eas	synonymous_variant
	chr16:56839583:C:T	-0.9539	3.3e-66	0.0555	0.322493	eas	synonymous_variant
	chr16:56870675:C:G	1.2655	4.76e-29	0.1131	1	eas	missense_variant
	chr16:56872714:C:T	0.8767	8.31e-11	0.135	0.0740303	afr	synonymous_variant
	chr16:56879601:C:T	0.4672	9.86e-15	0.0604	0.162378	afr	synonymous_variant
	chr16:56880225:C:T	-4.1629	5.71e-10	0.6716	0.01833	afr	synonymous_variant
	chr16:56885323:G:A	-1.0986	5e-54	0.071	0.0995413	nfe	synonymous_variant
	chr16:56887928:G:A	-1.0459	8.91e-14	0.1403	0.019613	nfe	missense_variant
	chr16:56935236:G:A	1.0336	1.73e-66	0.06	0.200249	sas	missense_variant
	chr16:56961996:T:A	-14.066	7.91e-11	2.1633	0.00202624	afr	missense_variant
	chr16:56973384:G:T	-6.9467	4.56e-38	0.5385	0.00119114	nfe	synonymous_variant
	chr16:56973441:C:T	-2.1661	3.96e-123	0.0918	0.106353	afr	synonymous_variant
	chr16:56973449:T:C	9.1602	5.57e-12	1.3295	0.000294	nfe	missense_variant
	chr16:56983407:G:A	4.1642	2.38e-303	0.1106	0.0704004	amr	missense_variant
	chr16:57025572:C:T	-0.8938	6.21e-12	0.13	0.0264945	nfe	missense_variant
	chr16:57026185:C:T	1.0487	6.65e-33	0.0878	0.0633178	nfe	synonymous_variant
	chr16:57026301:C:T	-0.6249	5.11e-19	0.0701	0.161162	afr	missense_variant
	chr16:57037201:T:C	-0.3115	1.1e-11	0.0459	0.722283	nfe	synonymous_variant
	chr16:57037202:A:G	1.9926	1.15e-31	0.1702	0.999419	eas	missense_variant
	chr16:57041494:T:C	0.4529	1.62e-08	0.0802	0.0789551	nfe	synonymous_variant
	chr16:57058065:T:C	0.5939	5.29e-12	0.0861	0.163573	afr	splice_region_variant
	chr16:57061863:C:T	0.3559	5.66e-10	0.0574	0.162503	nfe	missense_variant
	chr16:57186104:A:C	-0.3247	1.48e-14	0.0422	0.436262	nfe	5_prime_UTR_variant
	chr16:57358821:A:C	0.6313	3.17e-11	0.0951	0.954138	afr	missense_variant
	chr16:66575167:G:A	-10.738	3.12e-08	1.9403	0.00026188	amr	intron_variant
	chr16:67270978:G:A	14.862	1.44e-11	2.2005	0.00011766	nfe	missense_variant
	chr16:67542133:C:T	9.6317	3.71e-29	0.8593	0.00047046	nfe	synonymous_variant
	chr16:67544354:C:T	-0.5475	3.61e-10	0.0873	0.13216	afr	missense_variant
	chr16:67545756:C:T	-0.7628	7.03e-09	0.1317	0.0598096	sas	synonymous_variant
	chr16:67620774:C:T	-0.9236	1.15e-08	0.1618	0.021286	nfe	synonymous_variant
	chr16:67886146:G:A	-0.897	1.7e-43	0.0649	0.216372	afr	missense_variant
	chr16:67940188:G:A	11.653	8.07e-10	1.8968	0.00062552	sas	missense_variant
	chr16:67942417:A:T	-1.2927	1.11e-26	0.1209	0.0287214	nfe	missense_variant
	chr16:67942754:G:A	22.622	1.5e-19	2.5011	8.82e-05	nfe	missense_variant
	chr16:67942948:C:T	-10.914	9.97e-19	1.2353	0.00494596	afr	missense_variant
	chr16:67942967:G:T	16.706	6.04e-09	2.8725	6.54e-05	amr	stop_gained
	chr16:68021592:G:C	-0.7042	2.3e-31	0.0605	0.281664	afr	synonymous_variant
	chr16:68191612:G:A	0.4043	2.59e-08	0.0726	0.0910147	nfe	synonymous_variant
	chr16:68310460:A:C	0.5073	2.08e-14	0.0664	0.139967	afr	missense_variant
	chr16:68566126:C:T	3.8057	9.4e-09	0.6629	0.0012662	nfe	3_prime_UTR_variant
	chr16:69115255:G:A	-13.852	4.4e-09	2.3604	0.00014702	nfe	missense_variant
	chr17:39244798:A:G	0.3837	7.43e-12	0.056	0.920497	sas	non_coding_transcript_exon_variant
	chr17:39674647:A:G	0.4721	6.18e-26	0.0448	0.735915	sas	synonymous_variant
	chr17:39872381:G:T	-0.3622	2.85e-18	0.0416	0.493579	nfe	missense_variant
	chr17:39944420:C:G	-0.6105	2.02e-11	0.0911	0.0573462	nfe	missense_variant
	chr17:39965740:G:A	0.2842	9.6e-12	0.0417	0.552479	eas	missense_variant
	chr17:39966433:G:A	-0.2748	3.59e-10	0.0438	0.369675	eas	missense_variant
	chr17:39981111:G:A	-0.2804	1.56e-11	0.0416	0.630287	afr	synonymous_variant
	chr17:42570011:A:G	-0.2732	2.88e-09	0.046	0.480033	sas	missense_variant
	chr17:43829684:G:A	2.6389	6.84e-11	0.4045	0.00232305	nfe	synonymous_variant
	chr17:43848758:C:T	2.5915	1.08e-99	0.1223	0.0309174	nfe	missense_variant
	chr17:43848886:C:T	3.4613	7.46e-14	0.4628	0.00261986	amr	synonymous_variant
	chr17:44250482:G:A	1.4961	4.83e-32	0.127	0.027741	nfe	synonymous_variant
	chr17:78399349:C:T	-0.4588	1.88e-27	0.0423	0.646173	amr	splice_region_variant
	chr18:23539813:G:A	-0.2703	7.4e-11	0.0415	0.625723	eas	splice_region_variant
	chr18:49567494:C:T	-0.601	1.6e-39	0.0457	0.31841	eas	missense_variant
	chr18:49575468:G:A	-7.8629	1.94e-12	1.1171	0.00038565	eas	missense_variant
	chr18:49583585:A:G	4.1957	7.08e-113	0.1858	0.0120735	nfe	missense_variant
	chr18:49586795:C:T	-6.0321	5.24e-45	0.4285	0.00205828	nfe	missense_variant
	chr18:49872179:G:A	-0.535	1.96e-25	0.0513	0.419055	eas	synonymous_variant
	chr18:49902652:C:T	-0.3787	6.82e-10	0.0614	0.249228	eas	missense_variant
	chr18:50040277:A:G	-0.8331	5.33e-11	0.127	0.0371143	sas	missense_variant
	chr19:11240198:C:T	-6.7907	2.91e-13	0.9304	0.00098296	amr	stop_gained
	chr19:44878777:A:G	0.2909	4.01e-12	0.0419	0.692621	amr	3_prime_UTR_variant
	chr19:44892887:C:T	0.7485	4.11e-36	0.0597	0.138243	nfe	synonymous_variant
	chr19:44893972:G:A	-0.8945	8.26e-15	0.1152	0.0867381	afr	synonymous_variant
	chr19:44894050:C:T	0.8914	4.46e-12	0.1288	0.0420245	afr	synonymous_variant
	chr19:44908684:T:C	-1.0987	5.65e-81	0.0577	0.215439	afr	missense_variant
	chr19:44908822:C:T	-1.0785	1.59e-45	0.0762	0.104705	afr	missense_variant
	chr19:44945208:T:G	0.585	6.25e-42	0.0431	0.530754	eas	missense_variant
	chr19:45884086:G:A	0.4752	2.03e-14	0.0621	0.284146	afr	synonymous_variant
	chr19:45891064:G:A	0.4399	3.74e-12	0.0633	0.131514	afr	missense_variant
	chr19:54252060:A:G	-0.375	3.54e-14	0.0495	0.287671	sas	synonymous_variant
	chr19:8334744:A:G	0.2541	2.19e-09	0.0425	0.724721	afr	synonymous_variant
	chr19:8364439:G:A	-3.1035	5.75e-88	0.1561	0.0236133	amr	missense_variant
	chr19:8371280:C:T	-0.3388	4.78e-14	0.0449	0.314139	nfe	missense_variant
	chr19:8403453:C:T	0.2682	3.5e-09	0.0454	0.516229	eas	synonymous_variant
	chr2:164694691:T:C	0.5905	9.79e-21	0.0632	0.156931	afr	missense_variant
	chr2:173221764:C:T	-0.2879	1.08e-08	0.0504	0.308268	sas	3_prime_UTR_variant
	chr2:21001981:C:T	-0.7589	4.18e-11	0.115	0.0406131	amr	missense_variant
	chr2:21002881:C:T	0.2986	3.77e-08	0.0543	0.182897	nfe	missense_variant
	chr2:21011100:T:C	1.0823	5.41e-23	0.1096	0.0409918	nfe	missense_variant
	chr2:21015495:C:T	-1.6129	4.53e-08	0.2949	0.00768911	sas	missense_variant
	chr2:210476625:C:T	0.233	2.09e-08	0.0416	0.609242	eas	5_prime_UTR_variant
	chr2:210591913:A:G	0.2354	1.56e-08	0.0416	0.615241	sas	missense_variant
	chr2:210675783:C:A	0.2879	8.56e-11	0.0444	0.365936	afr	missense_variant
	chr2:264019:C:A	-0.2386	5e-08	0.0438	0.343542	nfe	5_prime_UTR_variant
	chr2:48755616:G:GGCTGCA	-0.2846	1.44e-09	0.047	0.267208	nfe	inframe_insertion
	chr20:34996486:C:T	-0.2361	1.59e-08	0.0418	0.586743	amr	synonymous_variant
	chr20:35147102:G:C	0.2692	8.34e-11	0.0414	0.58918	afr	non_coding_transcript_exon_variant
	chr20:44413724:C:T	2.0661	2.18e-65	0.121	0.0507151	amr	missense_variant
	chr20:45842037:T:C	0.2942	4.61e-12	0.0425	0.652895	amr	synonymous_variant
	chr20:45947863:T:C	-0.929	7.23e-66	0.0542	0.203988	sas	3_prime_UTR_variant
	chr20:45950035:T:A	-0.4681	6.32e-14	0.0624	0.345901	eas	synonymous_variant
	chr20:46016326:G:A	0.5086	5.3e-18	0.0588	0.235282	sas	synonymous_variant
	chr21:45456259:C:T	0.3181	5.72e-10	0.0513	0.254724	afr	synonymous_variant
	chr22:21629916:A:G	-0.311	1.96e-13	0.0423	0.51774	eas	synonymous_variant
	chr22:30505605:T:C	-0.2649	2.8e-08	0.0477	0.282318	amr	missense_variant
	chr22:38481456:T:G	-0.2574	1.57e-08	0.0455	0.361809	eas	missense_variant
	chr3:47004356:C:T	0.3061	3.87e-08	0.0557	0.224145	eas	missense_variant
	chr3:49653194:G:A	-0.3577	4.3e-08	0.0653	0.126861	nfe	missense_variant
	chr3:50115923:T:C	0.2403	1.27e-08	0.0422	0.885417	eas	synonymous_variant
	chr3:50159664:C:T	-0.2442	7.05e-09	0.0422	0.663765	sas	synonymous_variant
	chr3:52357719:A:C	0.4417	9.61e-17	0.0532	0.258592	afr	synonymous_variant
	chr3:52458691:T:C	-0.4821	4.43e-08	0.0881	0.976135	eas	synonymous_variant
	chr3:52521941:T:C	0.2555	9.48e-10	0.0418	0.706386	afr	synonymous_variant
	chr4:102262353:C:T	0.349	4.19e-14	0.0462	0.306852	afr	3_prime_UTR_variant
	chr4:102263082:G:A	1.0495	2e-09	0.175	0.015597	nfe	missense_variant
	chr4:102267552:C:T	1.1974	3.13e-49	0.0812	0.0704223	nfe	missense_variant
	chr4:102827067:G:A	-0.3342	2.66e-10	0.0529	0.228946	amr	5_prime_UTR_variant
	chr4:103145304:A:G	0.3001	1.21e-08	0.0527	0.202518	nfe	missense_variant
	chr4:109717668:C:T	2.1382	2.17e-17	0.252	0.0060427	nfe	missense_variant
	chr4:68477569:A:G	0.269	2.82e-08	0.0485	0.275469	amr	missense_variant
	chr4:86887867:C:G	0.3082	7.7e-09	0.0534	0.21713	sas	missense_variant
	chr4:948218:G:A	-0.2644	6.77e-10	0.0428	0.369652	nfe	5_prime_UTR_variant
	chr4:967585:G:A	-0.3071	1.37e-13	0.0415	0.511456	amr	synonymous_variant
	chr5:75669297:G:A	0.2469	1.16e-08	0.0433	0.652141	nfe	stop_gained
	chr6:109227101:C:T	-0.2679	4.84e-09	0.0458	0.307014	nfe	non_coding_transcript_exon_variant
	chr6:109270230:T:C	0.2424	2.61e-08	0.0435	0.52443	afr	non_coding_transcript_exon_variant
	chr6:116003979:C:T	-0.2533	2.21e-09	0.0423	0.786293	eas	missense_variant
	chr6:127155371:G:A	0.2367	1.18e-08	0.0415	0.601781	afr	synonymous_variant
	chr6:27911422:C:A	0.4181	8.23e-10	0.0681	0.0874353	nfe	missense_variant
	chr6:28398374:A:G	-0.4241	4.23e-10	0.0679	0.0878305	nfe	missense_variant
	chr6:28923399:T:C	-0.4069	1.47e-09	0.0673	0.0901353	nfe	synonymous_variant
	chr6:29374998:G:A	0.4557	4.88e-12	0.066	0.0945155	nfe	missense_variant
	chr6:30112497:G:A	0.3169	8.21e-09	0.055	0.18227	sas	synonymous_variant
	chr6:30685004:C:T	0.4032	6.1e-11	0.0616	0.113729	nfe	missense_variant
	chr6:30926164:G:A	0.3013	4.57e-09	0.0514	0.1988	nfe	missense_variant
	chr6:31111867:G:A	0.4153	5.26e-12	0.0602	0.122514	nfe	synonymous_variant
	chr6:31142614:G:C	0.2552	8.87e-09	0.0444	0.317991	nfe	missense_variant
	chr6:31506180:C:G	-0.4046	1.77e-11	0.0602	0.123513	afr	missense_variant
	chr6:31506223:G:A	0.2936	5.23e-11	0.0447	0.372397	afr	missense_variant
	chr6:31573007:C:A	0.2389	2.69e-08	0.043	0.501804	afr	missense_variant
	chr6:31664357:C:A	0.3939	6.45e-14	0.0525	0.19329	afr	missense_variant
	chr6:31760120:C:T	0.4521	9.76e-13	0.0634	0.107608	nfe	synonymous_variant
	chr6:32058086:C:T	0.394	4.28e-12	0.0569	0.147492	nfe	synonymous_variant
	chr6:32200994:G:T	0.3737	2.39e-10	0.059	0.133253	nfe	synonymous_variant
	chr6:32394044:C:T	0.3895	4.17e-12	0.0562	0.15375	nfe	synonymous_variant
	chr6:34857885:T:C	-0.3974	1.83e-11	0.0591	0.254257	afr	synonymous_variant
	chr6:35089554:G:A	0.3868	4.07e-09	0.0658	0.126996	nfe	3_prime_UTR_variant
	chr6:42978752:C:A	-0.2689	1.14e-10	0.0417	0.4535	nfe	synonymous_variant
	chr7:107169848:G:C	-0.2939	1.73e-08	0.0521	0.195315	nfe	5_prime_UTR_variant
	chr7:6416716:G:T	-0.3239	7.28e-11	0.0497	0.224229	nfe	synonymous_variant
	chr7:73557201:C:G	0.338	2.18e-13	0.0461	0.385596	afr	non_coding_transcript_exon_variant
	chr7:73606007:C:G	0.6574	2.3e-25	0.0632	0.126973	nfe	missense_variant
	chr7:80671958:A:T	4.5579	4.9e-08	0.8356	0.0163875	afr	missense_variant
	chr7:988812:C:T	0.3036	5.19e-09	0.052	0.302285	eas	missense_variant
	chr8:102838824:T:C	0.271	1.5e-08	0.0479	0.380962	sas	synonymous_variant
	chr8:115623715:C:T	-0.4082	7.51e-22	0.0425	0.839058	eas	5_prime_UTR_variant
	chr8:143213279:C:T	-0.4333	1.43e-15	0.0543	0.18624	nfe	synonymous_variant
	chr8:143213907:G:T	0.2852	1.06e-11	0.042	0.438609	nfe	synonymous_variant
	chr8:19948197:G:A	2.6794	8.11e-66	0.1564	0.0459381	afr	missense_variant
	chr8:19951924:G:A	-0.8343	2.62e-13	0.1141	0.111074	afr	synonymous_variant
	chr8:19954222:G:A	10.862	1.41e-27	0.9982	0.00065488	amr	missense_variant
	chr8:19956018:A:G	-3.9084	1.35e-130	0.1607	0.0185784	nfe	missense_variant
	chr8:19960925:C:A	-0.6402	8.37e-25	0.0623	0.222672	afr	missense_variant
	chr8:19962213:C:G	2.3751	5.39e-256	0.0695	0.109629	eas	stop_gained
	chr9:104569446:C:T	-1.6986	5.89e-13	0.2358	0.00767354	nfe	synonymous_variant
	chr9:104794495:T:G	-15.599	1.72e-43	1.1281	0.00065157	nfe	missense_variant
	chr9:104798503:C:T	5.7898	1.14e-11	0.8531	0.00051455	nfe	missense_variant
	chr9:104806424:C:T	-0.6516	2.7e-18	0.0747	0.293798	eas	synonymous_variant
	chr9:104812587:C:T	19.081	4.56e-08	3.4899	NA	NA	missense_variant
	chr9:104816339:G:A	3.2013	1.87e-10	0.5024	0.00210257	nfe	missense_variant
	chr9:104825752:C:T	-0.8045	5.22e-21	0.0855	0.409021	eas	missense_variant
	chr9:104826974:C:T	-1.3397	9.53e-32	0.1143	0.109308	amr	missense_variant
	chr9:104831048:C:A	17.667	1.08e-24	1.722	0.000103	nfe	missense_variant
	chr9:104840397:G:A	0.5654	1.69e-16	0.0686	0.0988119	nfe	synonymous_variant
	chr9:104855152:C:T	-0.3327	3e-08	0.06	0.33062	eas	intron_variant
	chr9:104856017:G:A	-1.2159	7.25e-11	0.1866	0.0129927	nfe	synonymous_variant
	chr9:104858554:G:A	4.6803	6.26e-11	0.7159	0.0415794	amr	missense_variant
	chr9:5073770:G:T	9.8891	4.25e-20	1.0771	0.00062189	sas	missense_variant
	chr9:97913534:A:G	0.2664	1.93e-08	0.0474	0.261024	nfe	synonymous_variant
Lipid type	MarkerId	Effect_metal	P-value_metal	StdErr_metal	gnomad_popmax_AF	gnomad_popmax_pop	most_severe_consequence
TC	chr1:109186705:G:C	1.1153	2.28e-09	0.1866	0.11206	nfe	5_prime_UTR_variant
	chr1:109202996:T:C	-1.1782	1.41e-09	0.1946	0.968097	eas	missense_variant
	chr1:109217154:A:G	0.7478	3.95e-08	0.1361	0.481888	eas	non_coding_transcript_exon_variant
	chr1:109250412:C:T	3.7791	1.43e-13	0.5111	0.0140228	nfe	synonymous_variant
	chr1:109258723:C:T	3.8183	1.75e-12	0.5414	0.0133467	nfe	missense_variant
	chr1:109263691:T:C	1.2838	7.16e-11	0.197	0.237071	afr	missense_variant
	chr1:109267579:G:A	4.3957	4.28e-46	0.3084	0.0362636	nfe	synonymous_variant
	chr1:109267922:C:A	1.0957	4.63e-13	0.1514	0.422158	eas	synonymous_variant
	chr1:109281628:G:A	3.6673	5.55e-60	0.2245	0.0839485	nfe	synonymous_variant
	chr1:109297547:C:T	4.1818	1.96e-26	0.3931	0.0249471	nfe	missense_variant
	chr1:109354478:T:C	-3.3803	6.2e-39	0.259	0.061697	nfe	synonymous_variant
	chr1:109354481:A:G	0.9004	7.92e-12	0.1316	0.958253	eas	synonymous_variant
	chr1:109477999:A:G	-5.0594	1.02e-09	0.8286	0.00659867	nfe	missense_variant
	chr1:109507558:C:T	4.5784	3.76e-10	0.7309	0.0074098	nfe	missense_variant
	chr1:16208151:C:G	-0.7684	1.36e-08	0.1353	0.391439	sas	missense_variant
	chr1:220796686:A:G	1.4655	5.14e-29	0.1311	0.916731	afr	missense_variant
	chr1:220798986:G:C	-0.7579	3.47e-10	0.1208	0.589237	eas	non_coding_transcript_exon_variant
	chr1:55039974:G:T	16.741	3.04e-281	0.4672	0.0162224	nfe	missense_variant
	chr1:55046549:C:G	-32.219	9.86e-10	5.2717	0.00289491	afr	stop_gained
	chr1:55046594:C:A	34.497	5.41e-09	5.9129	0.00052342	amr	missense_variant
	chr1:55052701:C:T	21.019	2.18e-39	1.6007	0.00099938	nfe	missense_variant
	chr1:55058564:G:A	-1.1437	1.45e-13	0.1547	0.990906	eas	missense_variant
	chr1:55058636:G:A	41.685	3.29e-24	4.1066	0.00016173	nfe	missense_variant
	chr1:55063542:C:A	34.621	2.47e-29	3.0789	0.00846395	afr	stop_gained
	chr1:62584148:G:A	2.9038	1.63e-122	0.1234	0.441988	afr	3_prime_UTR_variant
	chr1:62597921:GAACTC:G	26.417	2.93e-26	2.4918	0.00053	nfe	frameshift_variant
	chr1:62597996:CAACT:C	-27.606	3.38e-11	4.1645	0.0002073	sas	frameshift_variant
	chr1:62604035:T:G	-30.154	2.1e-19	3.3476	0.00019162	nfe	missense_variant
	chr1:92513797:A:G	0.9059	1.67e-09	0.1503	0.968956	eas	synonymous_variant
	chr10:112157327:T:A	1.4541	1.43e-28	0.1311	0.827879	sas	synonymous_variant
	chr10:122850511:G:A	-0.6553	2.7e-08	0.1179	0.556952	nfe	missense_variant
	chr10:45463408:G:C	-1.0198	1.17e-13	0.1374	0.293783	amr	missense_variant
	chr10:45648510:T:G	1.0663	9e-10	0.1741	0.201243	amr	missense_variant
	chr10:50814012:C:T	-3.6233	5.77e-09	0.6222	0.0092481	nfe	missense_variant
	chr11:116791691:G:C	-4.1249	2.25e-65	0.2416	0.113154	amr	missense_variant
	chr11:116820959:T:A	0.9498	2.74e-10	0.1505	0.200727	nfe	missense_variant
	chr11:116821618:C:T	2.101	6.04e-33	0.1757	0.885415	afr	missense_variant
	chr11:116823155:C:T	-3.094	1.88e-10	0.4856	0.0148758	nfe	missense_variant
	chr11:116830819:T:C	-2.4192	1.53e-72	0.1343	0.739262	nfe	synonymous_variant
	chr11:116857914:G:C	-1.6232	1.02e-25	0.1548	0.260283	sas	missense_variant
	chr11:117168025:T:A	1.8611	1.75e-13	0.2526	0.0987578	sas	3_prime_UTR_variant
	chr11:117315790:G:A	-1.9006	7.77e-09	0.3292	0.0481803	sas	synonymous_variant
	chr11:126290931:C:T	-2.7061	2.44e-10	0.4274	0.0212816	nfe	missense_variant
	chr11:18578775:T:G	-1.127	4.89e-10	0.1811	0.241538	eas	synonymous_variant
	chr11:61828092:C:T	1.4221	6.77e-20	0.1557	0.169137	nfe	intron_variant
	chr12:109446323:G:GA	0.7829	5.25e-10	0.126	0.391432	afr	3_prime_UTR_variant
	chr12:109557065:A:T	0.6991	2.83e-09	0.1177	0.72374	afr	missense_variant
	chr12:109576074:G:A	-1.1135	2.45e-09	0.1867	0.130257	nfe	missense_variant
	chr12:120978847:A:C	1.4047	1.77e-28	0.1269	0.416805	sas	missense_variant
	chr12:123363908:C:A	-1.359	4.88e-08	0.2491	0.114286	sas	non_coding_transcript_exon_variant
	chr12:8917770:T:A	0.8549	4.62e-11	0.1299	0.83285	sas	synonymous_variant
	chr12:8946399:G:GAAC	-1.5663	9.24e-16	0.1949	0.312452	eas	inframe_insertion
	chr12:9079672:T:C	0.8129	5.73e-11	0.1241	0.358575	amr	missense_variant
	chr13:113835744:ACT:A	-0.9357	7.26e-09	0.1618	0.164612	nfe	non_coding_transcript_exon_variant
	chr13:32402221:G:A	1.0681	4.5e-12	0.1543	0.366371	eas	3_prime_UTR_variant
	chr16:56981179:G:C	2.1981	8.49e-17	0.2641	0.0740741	amr	missense_variant
	chr16:67942417:A:T	-1.9197	1.84e-08	0.3412	0.0287214	nfe	missense_variant
	chr16:67964017:T:C	1.2085	6.68e-12	0.1761	0.219373	afr	missense_variant
	chr16:68217881:C:G	0.9438	1.54e-09	0.1563	0.310855	afr	3_prime_UTR_variant
	chr16:71449594:C:G	-1.0605	1.83e-10	0.1664	0.148319	nfe	missense_variant
	chr16:71537379:A:G	-2.5331	2.47e-08	0.4543	0.019094	nfe	synonymous_variant
	chr16:71634731:T:G	0.8748	1.15e-12	0.123	0.744303	eas	synonymous_variant
	chr16:71634897:G:A	-1.2147	1.25e-14	0.1575	0.990359	eas	3_prime_UTR_variant
	chr16:71949873:G:C	-0.9048	1.99e-13	0.1231	0.662408	eas	missense_variant
	chr16:71953047:A:G	1.2034	4.08e-19	0.1347	0.975416	eas	synonymous_variant
	chr16:71970053:G:C	-1.4591	8.43e-26	0.1389	0.410017	sas	missense_variant
	chr16:72008783:A:C	-0.8867	4.48e-14	0.1175	0.754728	eas	missense_variant
	chr16:72060449:G:A	-1.4548	4.44e-08	0.2658	0.0462337	nfe	synonymous_variant
	chr16:72076424:G:T	2.7207	1.27e-09	0.4481	0.0231529	nfe	synonymous_variant
	chr16:72119619:G:A	-1.8876	7.73e-18	0.2194	1	eas	3_prime_UTR_variant
	chr17:39981111:G:A	-0.7467	2.36e-10	0.1178	0.630287	afr	synonymous_variant
	chr17:47374528:G:A	-0.8389	3.76e-12	0.1208	0.73221	afr	missense_variant
	chr17:47709086:C:T	-0.9613	2.67e-16	0.1174	0.639984	afr	synonymous_variant
	chr17:48646866:A:T	-0.7291	3.68e-09	0.1236	0.568478	afr	non_coding_transcript_exon_variant
	chr17:66214462:A:C	2.294	4.12e-11	0.3476	0.0341578	amr	missense_variant
	chr17:69085137:A:G	5.8683	6.6e-45	0.4173	0.0183013	nfe	missense_variant
	chr17:69294699:T:C	0.9993	1.73e-09	0.166	0.228831	afr	missense_variant
	chr17:7176997:C:T	1.2195	8.15e-16	0.1515	0.311373	eas	synonymous_variant
	chr17:7308464:T:G	-10.849	3.85e-23	1.0949	0.00254457	nfe	5_prime_UTR_variant
	chr17:7675327:C:T	1.0749	5.11e-10	0.1729	0.966937	eas	5_prime_UTR_variant
	chr17:78399349:C:T	-0.6913	8.02e-09	0.1199	0.646173	amr	splice_region_variant
	chr18:49567494:C:T	-1.0076	7.51e-15	0.1296	0.31841	eas	missense_variant
	chr18:49583585:A:G	7.9382	3.01e-51	0.5271	0.0120735	nfe	missense_variant
	chr18:49586795:C:T	-10.949	3.67e-19	1.2239	0.00205828	nfe	missense_variant
	chr18:49872179:G:A	-1.1005	3.89e-14	0.1455	0.419055	eas	synonymous_variant
	chr18:49902652:C:T	-1.163	2.47e-11	0.1742	0.249228	eas	missense_variant
	chr19:10548983:C:T	1.3858	7.15e-16	0.1718	0.181289	sas	missense_variant
	chr19:10559675:C:T	4.4184	6.7e-16	0.5471	0.0163765	sas	missense_variant
	chr19:10561218:T:G	1.9375	1.64e-08	0.3432	0.0343803	nfe	missense_variant
	chr19:10584044:G:A	3.2747	3.78e-38	0.2536	0.0599553	nfe	synonymous_variant
	chr19:10625505:G:A	-1.7228	3.2e-09	0.291	0.0438019	nfe	intron_variant
	chr19:10631494:A:G	1.4284	1.36e-22	0.146	0.93468	afr	missense_variant
	chr19:10685339:A:G	-2.1557	4e-10	0.3447	0.0324544	nfe	3_prime_UTR_variant
	chr19:10829116:T:C	-1.6727	1.22e-37	0.1304	0.577756	eas	synonymous_variant
	chr19:10835740:C:T	2.5386	1.98e-57	0.1589	0.168958	nfe	non_coding_transcript_exon_variant
	chr19:10923363:T:A	4.2586	3.04e-68	0.2439	0.0656792	nfe	missense_variant
	chr19:10989338:C:T	16.574	4.5e-11	2.5164	0.0118887	afr	synonymous_variant
	chr19:10994917:A:G	2.0331	9.31e-12	0.2982	0.0409807	nfe	synonymous_variant
	chr19:10994932:T:C	-1.3377	1.19e-26	0.1252	0.413179	sas	synonymous_variant
	chr19:11013062:C:T	6.7658	9.28e-27	0.6318	0.052316	sas	synonymous_variant
	chr19:11058838:C:T	2.8431	1.48e-27	0.2614	0.0583652	nfe	synonymous_variant
	chr19:11060163:T:C	-1.6771	4.03e-38	0.1299	0.33209	sas	synonymous_variant
	chr19:11100236:C:T	6.3009	2.77e-253	0.1854	0.119636	nfe	synonymous_variant
	chr19:11107403:G:A	-17.165	1.41e-08	3.0262	0.00131372	amr	missense_variant
	chr19:11113589:A:G	1.6667	2.32e-41	0.1237	0.747135	afr	synonymous_variant
	chr19:11116878:C:T	1.1212	4.62e-10	0.1799	0.132436	nfe	synonymous_variant
	chr19:11123210:C:T	-3.9329	6.18e-09	0.6767	0.00789381	nfe	missense_variant
	chr19:11193267:A:G	0.8557	2.35e-12	0.122	0.61702	afr	synonymous_variant
	chr19:11213323:C:T	5.0532	3.29e-09	0.8541	0.00592368	nfe	synonymous_variant
	chr19:19268740:C:T	5.6763	2.09e-133	0.2309	0.0969345	sas	missense_variant
	chr19:19269704:A:G	-7.1521	1.09e-39	0.5425	0.0117038	nfe	missense_variant
	chr19:19270187:G:T	2.4758	1.27e-56	0.1561	0.345947	sas	synonymous_variant
	chr19:19338877:G:T	-1.3961	1.51e-28	0.126	0.675456	eas	synonymous_variant
	chr19:19626877:C:T	-0.853	1.28e-09	0.1405	0.32559	eas	synonymous_variant
	chr19:2767194:G:T	-0.8147	3.28e-08	0.1474	0.510275	eas	synonymous_variant
	chr19:2820107:G:A	-0.7417	1.64e-08	0.1313	0.424815	eas	synonymous_variant
	chr19:44428735:C:CT	6.8159	5.68e-16	0.8419	0.00608967	nfe	frameshift_variant
	chr19:44524079:T:C	-2.7955	1.52e-26	0.2622	0.0744686	afr	missense_variant
	chr19:44647342:G:A	4.196	3.12e-53	0.2732	0.157611	sas	missense_variant
	chr19:44676359:C:T	9.3706	1.76e-118	0.4049	0.0205135	nfe	synonymous_variant
	chr19:44708135:T:C	-0.9361	4.77e-08	0.1715	0.967693	afr	synonymous_variant
	chr19:44794116:T:A	-3.2046	2.14e-12	0.4562	0.0371803	amr	stop_lost
	chr19:44813331:G:A	8.851	1.26e-143	0.3469	0.0313814	nfe	missense_variant
	chr19:44819913:CCATCCCCAACTCATCCT:C	2.9588	3.8e-122	0.1259	0.7432	afr	3_prime_UTR_variant
	chr19:44878491:TGAG:T	12.937	4.38e-19	1.4492	0.00259327	nfe	inframe_deletion
	chr19:44878660:C:T	-2.4693	1e-60	0.1502	0.261081	amr	3_prime_UTR_variant
	chr19:44878777:A:G	-2.7139	1.85e-110	0.1215	0.692621	amr	3_prime_UTR_variant
	chr19:44892887:C:T	-6.3285	1.5e-292	0.1731	0.138243	nfe	synonymous_variant
	chr19:44893972:G:A	16.026	1.84e-303	0.3333	0.0867381	afr	synonymous_variant
	chr19:44894050:C:T	-8.0015	3.45e-102	0.3728	0.0420245	afr	synonymous_variant
	chr19:44908684:T:C	8.3626	1.55e-303	0.1672	0.215439	afr	missense_variant
	chr19:44908730:G:A	26.344	3.16e-08	4.7619	0.00025003	nfe	missense_variant
	chr19:44908822:C:T	18.193	1.07e-303	0.2209	0.104705	afr	missense_variant
	chr19:44992837:C:T	-7.1614	4.73e-11	1.0885	0.00320522	nfe	missense_variant
	chr19:45152075:T:C	1.4851	1.04e-12	0.2084	0.135404	sas	missense_variant
	chr19:45152378:G:A	10.702	7.55e-36	0.8563	0.0045159	nfe	missense_variant
	chr19:45408754:C:T	18.428	5.94e-20	2.015	0.00032377	nfe	synonymous_variant
	chr19:45409231:CAAG:C	-0.8041	3.85e-08	0.1463	0.221798	nfe	inframe_deletion
	chr19:45629998:G:A	1.0017	2.1e-08	0.1788	0.157388	afr	missense_variant
	chr19:45642403:C:T	2.3566	6.14e-16	0.2914	0.0782285	sas	non_coding_transcript_exon_variant
	chr19:45772718:G:C	1.1989	1.25e-10	0.1864	0.23488	sas	missense_variant
	chr19:45884086:G:A	1.4225	2.46e-15	0.1797	0.284	afr	synonymous_variant
	chr19:48703417:G:A	-1.5524	4.33e-38	0.1203	0.499104	afr	stop_gained
	chr19:48746538:C:T	1.3137	2.42e-27	0.1213	0.843532	eas	5_prime_UTR_variant
	chr19:48756272:A:G	-1.2775	9.6e-26	0.1218	0.994208	eas	synonymous_variant
	chr19:49514281:G:C	-3.8598	2.26e-08	0.6903	0.00795237	nfe	missense_variant
	chr2:117949706:A:T	-1.3784	1e-09	0.2256	0.0846574	nfe	3_prime_UTR_variant
	chr2:168973818:A:G	-1.126	9.26e-21	0.1205	0.716621	eas	missense_variant
	chr2:202099657:G:A	-0.6474	4.52e-08	0.1184	0.589752	afr	synonymous_variant
	chr2:202275121:T:C	1.1294	2.38e-09	0.1892	0.23499	sas	synonymous_variant
	chr2:202556476:G:A	-1.2407	1.77e-11	0.1845	0.242952	sas	synonymous_variant
	chr2:202901033:T:C	-1.0828	2.77e-09	0.1821	0.124838	nfe	missense_variant
	chr2:21002482:T:C	5.4141	3.81e-18	0.6234	0.0097604	nfe	missense_variant
	chr2:21002881:C:T	2.0054	2.1e-38	0.1548	0.182897	nfe	missense_variant
	chr2:21005955:C:T	-1.6307	1.29e-15	0.204	0.100537	amr	missense_variant
	chr2:21006196:G:A	-12.311	1.17e-10	1.9106	0.0006517	afr	missense_variant
	chr2:21006288:C:T	-53.222	5.24e-65	3.1258	0.00047049	nfe	missense_variant
	chr2:21006574:G:C	-4.1609	2.73e-12	0.5952	0.0106449	nfe	missense_variant
	chr2:21007574:G:A	6.6949	2.83e-08	1.206	0.00261849	amr	synonymous_variant
	chr2:21008720:G:A	4.0792	2.29e-21	0.4298	0.0322729	afr	synonymous_variant
	chr2:21011100:T:C	-4.5281	2.47e-47	0.3133	0.0409918	nfe	missense_variant
	chr2:21012447:T:C	-41.646	1.62e-12	5.8957	0.00026178	amr	missense_variant
	chr2:21015495:C:T	8.0899	7.97e-22	0.8427	0.00768911	sas	missense_variant
	chr2:21019741:G:A	-17.193	5.93e-26	1.6319	0.00111683	nfe	missense_variant
	chr2:21026844:C:T	4.7711	4.28e-52	0.3141	0.0354805	amr	missense_variant
	chr2:21043902:GGCAGCGCCA:G	-3.8739	5.43e-207	0.1262	0.327379	amr	inframe_deletion
	chr2:218644265:T:C	0.6654	4.77e-08	0.1219	0.937718	eas	missense_variant
	chr2:233693556:A:C	-0.7696	6.43e-10	0.1245	0.443271	sas	missense_variant
	chr2:233718890:C:A	-1.5932	9.22e-11	0.2459	0.0574175	nfe	missense_variant
	chr2:27201045:G:A	1.6813	6.02e-11	0.257	0.0924927	sas	missense_variant
	chr2:27216883:G:T	1.6429	1.22e-09	0.2703	0.107362	afr	missense_variant
	chr2:27282890:C:T	-1.3964	1.56e-08	0.2469	0.0666451	nfe	synonymous_variant
	chr2:27453420:A:T	-0.9659	1.56e-15	0.1212	0.437459	amr	missense_variant
	chr2:27578626:T:C	1.7942	2.23e-40	0.1349	0.488404	eas	missense_variant
	chr2:27579938:A:G	-1.361	9.1e-21	0.1456	0.355212	eas	synonymous_variant
	chr2:43800874:A:T	0.7597	2.8e-08	0.1368	0.348366	sas	missense_variant
	chr2:43809774:T:C	0.9548	8.08e-10	0.1554	0.262696	afr	3_prime_UTR_variant
	chr2:43809783:T:C	-0.8238	2.56e-08	0.1479	0.34618	afr	3_prime_UTR_variant
	chr2:43825008:T:C	7.4477	1.03e-09	1.2201	0.0533301	afr	missense_variant
	chr2:43826460:G:A	-9.1541	2.08e-11	1.3662	0.00351821	sas	synonymous_variant
	chr2:43838600:C:G	5.8459	2.06e-10	0.9196	0.00486679	nfe	missense_variant
	chr2:43839108:G:C	4.3055	1.27e-72	0.2389	0.0691935	amr	missense_variant
	chr2:43852467:G:A	-2.0746	1.35e-14	0.2694	0.0928305	sas	synonymous_variant
	chr2:43872294:C:A	1.6296	2.39e-27	0.1504	0.279727	afr	missense_variant
	chr20:25206577:G:A	-0.7412	3.86e-09	0.1258	0.612611	eas	missense_variant
	chr20:25280295:A:G	0.7345	5.26e-10	0.1182	0.917468	eas	synonymous_variant
	chr20:32839829:C:T	-0.8587	2.9e-08	0.1548	0.381196	afr	synonymous_variant
	chr20:35434589:C:A	-0.8006	7.07e-11	0.1228	0.720296	eas	missense_variant
	chr20:35528453:T:C	-1.1915	7.84e-14	0.1594	0.295568	sas	missense_variant
	chr20:35627312:C:CA	1.2409	1.46e-10	0.1936	0.144873	sas	frameshift_variant
	chr20:35914185:G:A	1.1102	1.22e-08	0.1949	0.152778	sas	missense_variant
	chr20:36008449:C:T	0.8917	1.88e-09	0.1484	0.418947	sas	missense_variant
	chr20:41163423:A:G	0.8726	4.43e-08	0.1594	0.169672	nfe	missense_variant
	chr20:44413724:C:T	4.6233	2.86e-41	0.3436	0.0507151	amr	missense_variant
	chr21:39192930:CA:C	0.6718	1.48e-08	0.1186	0.54627	afr	3_prime_UTR_variant
	chr3:119817970:G:A	1.6254	3.12e-10	0.2583	0.954022	amr	3_prime_UTR_variant
	chr3:160436959:A:G	-0.6747	9.61e-09	0.1176	0.538529	afr	3_prime_UTR_variant
	chr3:32537013:T:C	-1.5224	5.49e-12	0.2209	0.0773273	nfe	missense_variant
	chr3:58420967:G:C	1.7429	4.32e-16	0.2144	0.102282	sas	3_prime_UTR_variant
	chr4:102267552:C:T	2.1008	7.6e-20	0.2304	0.0704223	nfe	missense_variant
	chr4:154568456:C:T	-6.3833	2.12e-15	0.8045	0.00512	nfe	missense_variant
	chr4:3442776:G:A	-1.3147	1.59e-09	0.2178	0.139593	sas	synonymous_variant
	chr4:3447925:G:A	-1.3402	1.5e-08	0.2367	0.110398	sas	missense_variant
	chr4:3448188:A:G	3.2566	1.69e-09	0.5405	0.016798	sas	missense_variant
	chr4:3449382:G:A	-1.1085	2.08e-08	0.1977	0.0988701	afr	missense_variant
	chr4:68477569:A:G	1.3711	2.02e-23	0.1375	0.275469	amr	missense_variant
	chr4:68670366:A:C	0.8256	1.79e-12	0.1171	0.587995	afr	missense_variant
	chr5:156949692:A:G	1.4686	4.11e-11	0.2225	0.999808	eas	missense_variant
	chr5:157052498:A:G	1.6192	1.81e-23	0.1622	0.987423	eas	missense_variant
	chr5:157104725:C:A	-0.9865	1.23e-10	0.1533	0.987105	eas	missense_variant
	chr5:75029077:C:T	-1.3158	1.7e-23	0.1317	0.506245	afr	missense_variant
	chr5:75104691:G:C	-2.5441	6.21e-56	0.1615	0.162707	nfe	missense_variant
	chr5:75147139:T:C	2.3976	1.23e-39	0.182	0.234525	afr	missense_variant
	chr5:75210833:C:T	-1.152	4.49e-16	0.1418	0.39299	sas	synonymous_variant
	chr5:75611678:G:A	-1.8594	5.96e-19	0.2091	0.166943	sas	missense_variant
	chr5:75625861:G:A	-2.6864	1.28e-80	0.1413	0.430319	sas	missense_variant
	chr5:75656076:G:A	-2.2113	4.24e-29	0.1975	0.292296	eas	synonymous_variant
	chr5:75666943:C:T	-2.1195	5.3e-16	0.2615	0.273292	eas	missense_variant
	chr5:75669297:G:A	2.4192	2.55e-86	0.1229	0.652141	nfe	stop_gained
	chr5:75689526:A:AAAAAT	1.961	7.18e-50	0.1321	0.318522	sas	intron_variant
	chr5:75702773:G:A	-1.6052	3.61e-12	0.2309	0.131677	sas	synonymous_variant
	chr5:75705757:A:G	1.6639	2.86e-16	0.2034	0.365844	eas	missense_variant
	chr6:116003979:C:T	-1.0067	5.96e-17	0.1203	0.786293	eas	missense_variant
	chr6:160047246:A:G	-0.9372	1.63e-15	0.1176	0.669822	eas	synonymous_variant
	chr6:160122091:T:C	-0.8214	1.44e-08	0.1449	0.391777	eas	synonymous_variant
	chr6:160122116:C:T	-3.1049	2.96e-39	0.2369	0.0753968	nfe	missense_variant
	chr6:160136611:C:T	-2.9276	3.02e-12	0.4196	0.123793	eas	missense_variant
	chr6:160139813:A:G	-0.8299	4.86e-12	0.1201	0.734685	amr	missense_variant
	chr6:160139848:CATG:C	1.8832	2.07e-34	0.1539	0.243175	amr	inframe_deletion
	chr6:160258368:C:A	0.8095	2.15e-11	0.1209	0.412231	nfe	synonymous_variant
	chr6:160348779:C:T	0.9801	7.27e-17	0.1175	0.57488	afr	synonymous_variant
	chr6:160407110:T:C	4.7497	1.67e-12	0.6728	0.00760071	nfe	synonymous_variant
	chr6:160410764:G:A	-14.491	8.14e-12	2.1198	0.00242242	amr	missense_variant
	chr6:160531806:G:A	-1.3378	3.26e-24	0.1318	0.277117	nfe	missense_variant
	chr6:160586506:G:C	0.7824	2.25e-10	0.1234	0.557979	afr	missense_variant
	chr6:16145242:C:T	1.2172	4.27e-09	0.2072	0.095021	nfe	synonymous_variant
	chr6:26027205:G:A	0.6911	8.32e-09	0.1199	0.704686	eas	synonymous_variant
	chr6:26092913:G:A	2.3701	1.25e-24	0.2313	0.0646594	nfe	missense_variant
	chr6:28923399:T:C	-1.0809	1.85e-08	0.1921	0.0901353	nfe	synonymous_variant
	chr6:29556180:A:G	-1.1355	1.69e-09	0.1885	0.0944742	nfe	synonymous_variant
	chr6:29608616:A:G	1.1023	1.72e-12	0.1562	0.316805	sas	synonymous_variant
	chr6:29666235:A:G	1.6023	1.21e-14	0.2077	0.998265	eas	missense_variant
	chr6:29829643:C:T	-1.617	5.51e-11	0.2466	0.124377	sas	missense_variant
	chr6:30108066:T:C	0.9664	2.78e-09	0.1626	0.916377	eas	synonymous_variant
	chr6:30108087:A:G	1.0769	2.83e-19	0.12	0.863707	eas	synonymous_variant
	chr6:30110553:C:T	0.8913	3.41e-08	0.1615	0.145109	nfe	synonymous_variant
	chr6:30154377:T:C	1.4892	1.76e-13	0.2022	0.997679	eas	synonymous_variant
	chr6:30163769:A:G	0.9502	1.17e-09	0.1562	0.385874	sas	missense_variant
	chr6:30198489:C:T	0.8668	4.42e-10	0.1389	0.350276	afr	synonymous_variant
	chr6:30345563:G:C	-0.8734	5.3e-10	0.1406	0.3625	sas	missense_variant
	chr6:30685004:C:T	1.3949	2.23e-15	0.176	0.113729	nfe	missense_variant
	chr6:30704212:G:C	-1.4986	5.15e-10	0.2411	0.108506	sas	synonymous_variant
	chr6:30744028:C:G	1.2938	8.14e-10	0.2106	0.996343	eas	missense_variant
	chr6:30894646:C:T	1.073	9.48e-14	0.1441	0.199332	nfe	missense_variant
	chr6:30897427:A:C	0.948	5.08e-09	0.1622	0.40125	sas	synonymous_variant
	chr6:30914426:T:C	0.8441	1.02e-12	0.1184	0.861229	eas	synonymous_variant
	chr6:31029915:G:C	-1.0701	5.97e-17	0.1279	0.874249	afr	missense_variant
	chr6:31030039:G:T	-1.0104	5.71e-11	0.1542	0.351952	eas	synonymous_variant
	chr6:31032362:C:T	-1.3544	3.35e-13	0.1861	0.135346	amr	synonymous_variant
	chr6:31111867:G:A	1.4509	2.96e-17	0.1717	0.122514	nfe	synonymous_variant
	chr6:31112239:C:G	-1.2283	2.36e-16	0.1498	0.177705	nfe	missense_variant
	chr6:31120368:T:A	0.8063	3.83e-09	0.1369	0.218362	nfe	missense_variant
	chr6:31138682:C:A	-1.7526	1.33e-17	0.2052	0.170543	amr	missense_variant
	chr6:31154787:C:G	2.5837	7.76e-12	0.3776	0.0257473	nfe	synonymous_variant
	chr6:31166343:A:AG	1.7973	1.91e-11	0.2677	0.0754914	sas	frameshift_variant
	chr6:31400097:T:C	1.5608	2.8e-11	0.2345	0.063369	afr	5_prime_UTR_variant
	chr6:31506180:C:G	-1.3762	9.75e-16	0.1714	0.123513	afr	missense_variant
	chr6:31557671:C:T	-1.1998	1.17e-12	0.1688	0.230482	sas	synonymous_variant
	chr6:31572779:T:C	1.0955	3.08e-16	0.1341	0.336134	sas	missense_variant
	chr6:31572980:A:C	1.8431	2.31e-13	0.2515	0.0632092	nfe	missense_variant
	chr6:31573007:C:A	0.7364	1.63e-09	0.1221	0.501804	afr	missense_variant
	chr6:31626851:T:A	-1.1003	2.27e-10	0.1735	0.995385	eas	synonymous_variant
	chr6:31630746:C:T	-3.1718	9.7e-09	0.553	0.0117872	nfe	missense_variant
	chr6:31636267:T:G	1.3261	2.97e-09	0.2235	0.999808	eas	missense_variant
	chr6:31636814:C:T	1.0634	1.08e-12	0.1494	0.193133	afr	missense_variant
	chr6:31642909:A:G	0.8333	1.45e-12	0.1177	0.606729	eas	missense_variant
	chr6:31760120:C:T	1.6102	4.95e-19	0.1806	0.107608	nfe	synonymous_variant
	chr6:31870936:G:A	-0.6837	1.39e-08	0.1205	0.456533	amr	synonymous_variant
	chr6:31871554:C:T	-0.7749	5.83e-11	0.1183	0.670995	afr	synonymous_variant
	chr6:32056618:C:T	-1.5899	5.52e-11	0.2425	0.162111	afr	missense_variant
	chr6:32180254:A:G	-0.8568	1.13e-08	0.1501	0.180108	nfe	synonymous_variant
	chr6:32184217:A:T	1.1295	1.12e-10	0.1751	0.995372	eas	synonymous_variant
	chr6:32220520:G:C	-0.8001	6.1e-10	0.1293	0.321384	sas	synonymous_variant
	chr6:32293475:T:G	-1.7543	1.29e-21	0.1837	0.106232	nfe	missense_variant
	chr6:32394964:C:T	-1.4675	1.01e-18	0.1661	0.184013	sas	missense_variant
	chr6:32396039:T:C	0.8454	8.45e-13	0.1182	0.442056	amr	missense_variant
	chr6:32443210:A:G	1.2302	1.11e-12	0.1729	0.996341	eas	synonymous_variant
	chr6:32443869:T:G	1.2309	1.5e-24	0.1204	0.741286	sas	missense_variant
	chr6:32756942:T:C	1.1705	5.72e-23	0.1186	0.820663	eas	3_prime_UTR_variant
	chr6:32828367:A:G	1.1918	1.34e-18	0.1354	0.398502	sas	3_prime_UTR_variant
	chr6:32830771:G:A	-1.3393	4.45e-12	0.1935	0.109315	nfe	synonymous_variant
	chr6:34530551:C:T	1.3181	6.32e-10	0.2132	0.0915056	nfe	missense_variant
	chr6:34857885:T:C	-1.2446	1.28e-13	0.168	0.254257	afr	synonymous_variant
	chr6:35082729:G:A	0.9242	3.72e-09	0.1567	0.899807	eas	synonymous_variant
	chr6:35089554:G:A	1.2716	1.13e-11	0.1873	0.126996	nfe	3_prime_UTR_variant
	chr6:35291620:C:T	2.3913	1.13e-08	0.4188	0.0216407	nfe	missense_variant
	chr6:35317943:A:C	-1.0778	2e-09	0.1797	0.992838	eas	missense_variant
	chr7:100764052:G:A	0.7938	8.5e-10	0.1294	0.446747	sas	missense_variant
	chr7:100889133:G:C	-0.8455	4.47e-08	0.1545	0.181971	nfe	missense_variant
	chr7:1028270:T:C	-1.0224	8.38e-13	0.1429	0.266578	afr	synonymous_variant
	chr7:21543299:C:T	-1.9003	1.37e-29	0.1682	0.143973	nfe	synonymous_variant
	chr7:21543345:G:T	-0.8762	8.21e-14	0.1173	0.49368	nfe	stop_gained
	chr7:21591364:A:G	0.9662	4.71e-16	0.119	0.780507	eas	synonymous_variant
	chr7:21620027:T:C	0.6931	5.72e-09	0.119	0.698495	eas	synonymous_variant
	chr7:2256917:A:G	6.2128	4.77e-10	0.9978	0.00376338	nfe	missense_variant
	chr7:44539581:G:C	-1.0863	1.17e-14	0.1407	0.374855	eas	synonymous_variant
	chr7:73605971:T:C	-1.7512	1.54e-09	0.2899	0.999807	eas	synonymous_variant
	chr8:143984818:A:G	0.9193	2.75e-14	0.1208	0.57379	afr	missense_variant
	chr9:104794495:T:G	-19.193	1.46e-09	3.1729	0.00065157	nfe	missense_variant
	chr9:104806424:C:T	-1.5163	7.36e-13	0.2114	0.293798	eas	synonymous_variant
	chr9:104825752:C:T	-1.8047	1.01e-13	0.2426	0.409021	eas	missense_variant
	chr9:104831048:C:A	30.184	7.03e-10	4.8957	0.000103	nfe	missense_variant
	chr9:104840397:G:A	1.2944	2.91e-11	0.1946	0.0988119	nfe	synonymous_variant
	chr9:133257486:T:C	-0.8488	6.82e-12	0.1237	0.479749	sas	synonymous_variant
	chr9:133257521:T:TC	1.5212	6.95e-35	0.1235	0.44657	sas	frameshift_variant
	chr9:133405414:T:G	2.0344	6.94e-23	0.2066	0.0981796	nfe	missense_variant
	chr9:133463535:T:C	-1.9085	3.04e-30	0.167	0.929149	eas	synonymous_variant
	chr9:133475078:T:G	-0.8118	4.7e-10	0.1303	0.930224	eas	synonymous_variant
	chr9:19379369:G:A	-1.4203	9e-12	0.2082	0.172235	afr	missense_variant
	chr9:5073770:G:T	34.037	1.64e-29	3.0173	0.00062189	sas	missense_variant
Lipid type	MarkerId	Effect_metal	P-value_metal	StdErr_metal	gnomad_popmax_AF	gnomad_popmax_pop	most_severe_consequence
TG	chr1:149900352:G:C	0.0163	4.14e-09	0.0028	0.0748258	nfe	missense_variant
	chr1:26695422:G:C	-0.0378	3.6e-14	0.005	0.0238207	nfe	intron_variant
	chr1:26952082:T:C	0.0151	3.59e-08	0.0027	0.0784867	nfe	missense_variant
	chr1:39442834:G:A	-0.0093	3.41e-09	0.0016	0.471207	afr	missense_variant
	chr1:39571175:G:C	-0.0132	1.51e-13	0.0018	0.236108	nfe	3_prime_UTR_variant
	chr1:50977717:G:C	0.0157	7.04e-10	0.0025	0.12271	afr	downstream_gene_variant
	chr1:62442212:C:G	0.0202	7.64e-09	0.0035	0.0529334	nfe	synonymous_variant
	chr1:62584148:G:A	0.0388	5.12e-144	0.0015	0.441988	afr	3_prime_UTR_variant
	chr1:62597921:GAACTC:G	0.3555	4.42e-31	0.0307	0.00052961	nfe	frameshift_variant
	chr1:62604035:T:G	-0.3482	4.65e-17	0.0415	0.00019162	nfe	missense_variant
	chr1:97883329:A:G	0.0105	1.62e-09	0.0017	0.403217	afr	missense_variant
	chr10:112153464:T:C	0.0096	2.65e-09	0.0016	0.826285	sas	3_prime_UTR_variant
	chr10:112409518:A:G	-0.0146	2.42e-10	0.0023	0.109566	nfe	missense_variant
	chr10:50814012:C:T	-0.0621	7.32e-16	0.0077	0.0092481	nfe	missense_variant
	chr10:5205821:C:G	-0.0113	3.69e-08	0.002	0.166034	amr	missense_variant
	chr10:63203689:T:C	-0.0153	6.27e-26	0.0015	0.537075	sas	3_prime_UTR_variant
	chr10:93063138:G:T	-0.0132	1.15e-08	0.0023	0.985465	eas	missense_variant
	chr11:116763109:C:T	0.0118	1.06e-15	0.0015	0.644029	afr	synonymous_variant
	chr11:116763231:G:A	0.0412	1.07e-36	0.0033	0.100432	amr	missense_variant
	chr11:116779043:T:C	-0.0303	4.3e-08	0.0055	0.0185621	nfe	missense_variant
	chr11:116784884:G:A	-0.1176	2.22e-303	0.003	0.10943	amr	missense_variant
	chr11:116787938:G:A	-0.1399	2.38e-25	0.0134	0.00786424	sas	missense_variant
	chr11:116790406:G:A	-0.506	1.42e-11	0.0749	6.54e-05	amr	stop_gained
	chr11:116790676:C:A	-0.1939	1.41e-16	0.0235	0.0660997	eas	missense_variant
	chr11:116790772:C:T	-0.0522	2.36e-34	0.0043	0.128428	eas	missense_variant
	chr11:116820918:C:A	0.0216	2.78e-16	0.0026	0.0809321	nfe	missense_variant
	chr11:116820959:T:A	0.0235	3.63e-36	0.0019	0.200727	nfe	missense_variant
	chr11:116821577:C:A	0.0947	6.34e-39	0.0073	0.0110673	nfe	missense_variant
	chr11:116821608:G:A	0.0182	2.42e-08	0.0033	0.06294	sas	synonymous_variant
	chr11:116821618:C:T	0.0583	2.88e-157	0.0022	0.885415	afr	missense_variant
	chr11:116823155:C:T	-0.0982	4.83e-59	0.0061	0.0148758	nfe	missense_variant
	chr11:116830637:C:T	0.6077	2.36e-47	0.042	0.00372671	sas	stop_gained
	chr11:116830819:T:C	-0.0503	3.08e-199	0.0017	0.739262	nfe	synonymous_variant
	chr11:116830844:G:A	0.3743	8.6e-28	0.0343	0.00241663	afr	missense_variant
	chr11:116857914:G:C	-0.0148	1.39e-14	0.0019	0.260283	sas	missense_variant
	chr11:117098360:C:T	-0.0789	5.4e-17	0.0094	0.00676635	nfe	missense_variant
	chr11:117167969:T:C	0.0919	3.14e-13	0.0126	0.00431824	amr	3_prime_UTR_variant
	chr11:117169789:G:C	0.025	1.57e-15	0.0031	0.0990058	sas	3_prime_UTR_variant
	chr11:117170603:G:A	-0.2388	1.15e-10	0.037	0.00031587	afr	3_prime_UTR_variant
	chr11:117171692:C:T	0.0983	1.33e-41	0.0073	0.0107171	nfe	missense_variant
	chr11:117175420:T:C	-0.0249	2.52e-09	0.0042	0.037742	nfe	3_prime_UTR_variant
	chr11:117182554:G:A	-0.0819	2.55e-21	0.0086	0.00724038	sas	synonymous_variant
	chr11:117315790:G:A	-0.0714	9.51e-68	0.0041	0.0481803	sas	synonymous_variant
	chr11:117397168:A:G	0.0086	4.24e-09	0.0015	0.546356	nfe	missense_variant
	chr11:117458887:G:A	-0.4738	2.52e-10	0.0749	4.41e-05	nfe	synonymous_variant
	chr11:14843853:C:T	0.1876	4.38e-15	0.0239	0.00102887	nfe	stop_gained
	chr11:47244920:G:C	0.0128	6.82e-10	0.0021	0.175508	sas	3_prime_UTR_variant
	chr11:47327151:T:C	-0.0093	2.37e-09	0.0015	0.69198	eas	non_coding_transcript_exon_variant
	chr11:61828092:C:T	-0.0175	1.66e-19	0.0019	0.169137	nfe	intron_variant
	chr11:61904793:T:C	0.0102	2.94e-09	0.0017	0.457884	sas	synonymous_variant
	chr11:62611329:T:C	0.0086	1.73e-08	0.0015	0.363921	nfe	synonymous_variant
	chr11:64263769:C:T	-0.0256	1.12e-16	0.0031	0.0657531	nfe	missense_variant
	chr11:64344578:C:T	-0.0258	2.02e-09	0.0043	0.0335559	nfe	synonymous_variant
	chr11:78219299:T:C	-0.0109	3.06e-08	0.002	0.397776	eas	synonymous_variant
	chr12:109223867:A:G	-0.1181	1.48e-11	0.0175	0.00157256	nfe	missense_variant
	chr12:123988024:T:C	-0.0113	1.38e-13	0.0015	0.542187	afr	intron_variant
	chr12:21178615:T:C	0.0138	3.05e-11	0.0021	0.158744	nfe	missense_variant
	chr12:57449928:G:A	0.0118	8.02e-12	0.0017	0.278455	amr	missense_variant
	chr13:113920848:G:A	0.0133	1.56e-08	0.0024	0.109769	nfe	non_coding_transcript_exon_variant
	chr15:41846258:G:A	0.0094	2.11e-09	0.0016	0.320067	afr	synonymous_variant
	chr15:43330067:C:A	-0.0165	4.39e-11	0.0025	0.138652	eas	missense_variant
	chr15:43528519:C:T	-0.063	1.34e-42	0.0046	0.0281632	nfe	missense_variant
	chr15:44289263:G:A	-0.0471	2.09e-24	0.0046	0.0277337	nfe	missense_variant
	chr15:63063076:A:T	-0.0114	4.7e-10	0.0018	0.995386	eas	3_prime_UTR_variant
	chr15:63626108:G:C	0.0136	1e-12	0.0019	0.191814	amr	synonymous_variant
	chr17:42570011:A:G	0.0098	1.48e-09	0.0016	0.480033	sas	missense_variant
	chr17:43848758:C:T	-0.0742	1.66e-66	0.0043	0.0309174	nfe	missense_variant
	chr17:43848886:C:T	-0.096	4.58e-09	0.0164	0.00261986	amr	synonymous_variant
	chr17:43858329:C:T	-0.0249	1.27e-08	0.0044	0.0264032	nfe	non_coding_transcript_exon_variant
	chr17:44250482:G:A	-0.0474	2.38e-26	0.0045	0.027741	nfe	synonymous_variant
	chr17:66214462:A:C	-0.0345	1.09e-15	0.0043	0.0341578	amr	missense_variant
	chr17:78399349:C:T	0.0124	6.93e-17	0.0015	0.646173	amr	splice_region_variant
	chr18:23539813:G:A	0.0104	8.18e-13	0.0015	0.625723	eas	splice_region_variant
	chr19:11240198:C:T	0.2464	1.76e-14	0.0321	0.00098296	amr	stop_gained
	chr19:19219115:C:T	0.0406	2.15e-46	0.0028	0.0726193	nfe	missense_variant
	chr19:19268740:C:T	0.0502	4.7e-72	0.0028	0.0969345	sas	missense_variant
	chr19:19269704:A:G	-0.0732	8.47e-29	0.0066	0.0117038	nfe	missense_variant
	chr19:19270187:G:T	0.0169	3.61e-19	0.0019	0.345947	sas	synonymous_variant
	chr19:19338877:G:T	-0.0132	6.02e-18	0.0015	0.675456	eas	synonymous_variant
	chr19:35059974:C:T	-0.013	5.43e-11	0.002	0.156472	nfe	synonymous_variant
	chr19:41248525:G:A	0.0496	1.39e-08	0.0087	0.0078187	nfe	missense_variant
	chr19:44386807:C:G	-0.1173	1.07e-09	0.0192	0.00177	amr	missense_variant
	chr19:44676359:C:T	-0.0268	4.73e-08	0.0049	0.0205135	nfe	synonymous_variant
	chr19:44813331:G:A	-0.0325	1e-14	0.0042	0.0313814	nfe	missense_variant
	chr19:44819487:A:G	-0.0098	7.63e-10	0.0016	0.412658	afr	missense_variant
	chr19:44819913:CCATCCCCAACTCATCCT:C	-0.0091	2.84e-09	0.0015	0.7432	afr	3_prime_UTR_variant
	chr19:44885967:G:A	0.0262	6.1e-21	0.0028	0.0750581	nfe	synonymous_variant
	chr19:44892887:C:T	-0.0179	1.61e-17	0.0021	0.138243	nfe	synonymous_variant
	chr19:44893972:G:A	-0.06	3.01e-50	0.004	0.0867381	afr	synonymous_variant
	chr19:44894050:C:T	-0.0367	4.63e-16	0.0045	0.0420245	afr	synonymous_variant
	chr19:44905910:C:G	0.0278	6.22e-74	0.0015	0.857278	afr	missense_variant
	chr19:44908684:T:C	0.0276	2.06e-42	0.002	0.215439	afr	missense_variant
	chr19:44908822:C:T	-0.0538	6.65e-90	0.0027	0.104705	afr	missense_variant
	chr19:48703205:C:T	-0.0093	1.77e-10	0.0015	0.499057	afr	synonymous_variant
	chr19:48756272:A:G	-0.0107	3.91e-13	0.0015	0.994208	eas	synonymous_variant
	chr19:8334065:CTCGCTGTCGCCA:C	-0.0106	3.63e-11	0.0016	0.404619	afr	start_lost
	chr19:8364439:G:A	0.1223	6e-110	0.0055	0.0236133	amr	missense_variant
	chr19:8403453:C:T	-0.0088	3.74e-08	0.0016	0.516229	eas	synonymous_variant
	chr2:164694691:T:C	-0.021	2.74e-21	0.0022	0.156931	afr	missense_variant
	chr2:21001981:C:T	0.0243	1.95e-09	0.004	0.0406131	amr	missense_variant
	chr2:21002881:C:T	-0.0106	3.11e-08	0.0019	0.182897	nfe	missense_variant
	chr2:21011100:T:C	-0.0512	4.29e-40	0.0039	0.041	nfe	missense_variant
	chr2:21043902:GGCAGCGCCA:G	-0.0108	4.05e-12	0.0016	0.327379	amr	inframe_deletion
	chr2:218275565:G:C	-0.0084	1.68e-08	0.0015	0.432416	amr	synonymous_variant
	chr2:218644265:T:C	0.0092	7.95e-10	0.0015	0.937718	eas	missense_variant
	chr2:218737776:G:C	0.0104	8.34e-13	0.0015	0.581947	afr	missense_variant
	chr2:219237252:A:G	0.0334	5.72e-09	0.0057	0.0169327	nfe	synonymous_variant
	chr2:27023417:C:T	0.0156	6.46e-09	0.0027	0.968323	sas	synonymous_variant
	chr2:27070121:G:A	-0.0408	1.56e-09	0.0068	0.0146717	nfe	missense_variant
	chr2:27101095:T:G	0.0233	3.04e-11	0.0035	0.047947	nfe	3_prime_UTR_variant
	chr2:27201045:G:A	0.0352	1.15e-28	0.0032	0.0924927	sas	missense_variant
	chr2:27216883:G:T	0.0323	3.21e-22	0.0033	0.107362	afr	missense_variant
	chr2:27239208:C:T	0.0166	3.39e-22	0.0017	0.363499	amr	synonymous_variant
	chr2:27282890:C:T	-0.0215	1.54e-12	0.003	0.0666451	nfe	synonymous_variant
	chr2:27367799:C:T	-0.0399	1.94e-17	0.0047	0.025583	nfe	missense_variant
	chr2:27453420:A:T	-0.0278	3.77e-77	0.0015	0.437459	amr	missense_variant
	chr2:27578626:T:C	0.0398	8.71e-127	0.0017	0.488404	eas	missense_variant
	chr2:27579278:T:C	-0.0436	3.17e-09	0.0074	0.0118306	sas	synonymous_variant
	chr2:27579938:A:G	-0.0236	1.42e-39	0.0018	0.355212	eas	synonymous_variant
	chr20:45535186:G:T	-0.0136	2.76e-08	0.0025	0.217662	sas	synonymous_variant
	chr20:45842037:T:C	-0.0093	3.87e-10	0.0015	0.652895	amr	synonymous_variant
	chr20:45947863:T:C	0.0257	1.35e-41	0.0019	0.203988	sas	3_prime_UTR_variant
	chr20:46014194:A:C	-0.0094	3.17e-10	0.0015	0.607475	nfe	synonymous_variant
	chr20:46016326:G:A	-0.0148	5.79e-13	0.0021	0.235282	sas	synonymous_variant
	chr20:57561480:A:G	0.0092	1.68e-10	0.0014	0.500441	nfe	synonymous_variant
	chr21:45455861:G:A	0.1543	4.68e-09	0.0263	0.0180822	afr	missense_variant
	chr22:38481456:T:G	0.0109	8.6e-12	0.0016	0.361809	eas	missense_variant
	chr22:38738710:T:C	0.0099	4.24e-10	0.0016	0.509064	afr	synonymous_variant
	chr22:38751230:A:C	0.013	4.62e-08	0.0024	0.111178	nfe	missense_variant
	chr22:46259882:G:C	-0.0145	2.03e-09	0.0024	0.106324	nfe	missense_variant
	chr3:12351626:C:G	-0.0177	1.23e-14	0.0023	0.126129	nfe	missense_variant
	chr3:171007166:C:T	-0.0138	4.98e-09	0.0024	0.291255	afr	synonymous_variant
	chr3:52394972:C:A	0.0142	2.07e-10	0.0022	0.120353	nfe	synonymous_variant
	chr3:52443064:T:C	0.0164	2.04e-18	0.0019	0.97044	eas	missense_variant
	chr3:52521941:T:C	-0.0099	1.61e-11	0.0015	0.706386	afr	synonymous_variant
	chr3:52830619:A:G	-0.0113	3.32e-08	0.002	0.151291	nfe	synonymous_variant
	chr4:102267552:C:T	-0.0169	3.34e-09	0.0028	0.0704223	nfe	missense_variant
	chr4:109717668:C:T	-0.0756	2.33e-17	0.0089	0.0060427	nfe	missense_variant
	chr4:3225692:A:G	-0.0096	1.27e-09	0.0016	0.378982	eas	synonymous_variant
	chr4:3444364:G:T	-0.0155	1.86e-13	0.0021	0.3	eas	missense_variant
	chr4:3447925:G:A	-0.0176	1.77e-09	0.0029	0.110398	sas	missense_variant
	chr4:3448188:A:G	0.0368	3.6e-08	0.0067	0.016798	sas	missense_variant
	chr4:3449382:G:A	-0.0134	4.25e-08	0.0024	0.0988701	afr	missense_variant
	chr4:3494478:C:T	-0.0105	1.69e-11	0.0016	0.923624	eas	3_prime_UTR_variant
	chr4:86769845:A:G	0.0109	1.96e-08	0.0019	0.304549	eas	missense_variant
	chr4:86887867:C:G	-0.0124	4.58e-11	0.0019	0.21713	sas	missense_variant
	chr4:967585:G:A	0.0081	2.39e-08	0.0015	0.511456	amr	synonymous_variant
	chr5:119393258:G:C	0.0111	6.2e-12	0.0016	0.397211	afr	synonymous_variant
	chr5:157052413:A:C	0.0112	1.97e-08	0.002	0.98749	eas	synonymous_variant
	chr6:127155371:G:A	-0.0115	2.19e-15	0.0015	0.601781	afr	synonymous_variant
	chr6:130060101:T:C	0.0087	2.77e-08	0.0016	0.840594	eas	synonymous_variant
	chr6:160122116:C:T	-0.0232	2.36e-15	0.0029	0.0753968	nfe	missense_variant
	chr6:28301047:A:G	-0.0132	3.13e-08	0.0024	0.0880615	nfe	missense_variant
	chr6:28923399:T:C	-0.0137	8.4e-09	0.0024	0.0901353	nfe	synonymous_variant
	chr6:29556180:A:G	-0.0136	4.96e-09	0.0023	0.0944742	nfe	synonymous_variant
	chr6:30198489:C:T	0.0099	8.01e-09	0.0017	0.350276	afr	synonymous_variant
	chr6:30547266:T:C	-0.0135	4.61e-10	0.0022	0.113449	nfe	synonymous_variant
	chr6:30914426:T:C	0.0086	3.57e-09	0.0015	0.861229	eas	synonymous_variant
	chr6:31025536:C:T	0.0139	3.84e-13	0.0019	0.154704	nfe	synonymous_variant
	chr6:31029915:G:C	-0.0119	4.69e-14	0.0016	0.874249	afr	missense_variant
	chr6:31112239:C:G	-0.0147	2.12e-15	0.0018	0.177705	nfe	missense_variant
	chr6:31116271:A:G	-0.0106	1.44e-10	0.0017	0.225638	nfe	synonymous_variant
	chr6:31116658:G:A	-0.009	7.66e-09	0.0016	0.574563	afr	synonymous_variant
	chr6:31138682:C:A	-0.0171	1.29e-11	0.0025	0.170543	amr	missense_variant
	chr6:31154787:C:G	0.0257	3.61e-08	0.0047	0.0257473	nfe	synonymous_variant
	chr6:31161533:C:T	0.0143	1.4e-11	0.0021	0.12293	nfe	missense_variant
	chr6:31162725:T:C	0.0092	4.82e-08	0.0017	0.846692	afr	3_prime_UTR_variant
	chr6:31356287:T:A	-0.0207	3.27e-10	0.0033	0.338491	eas	missense_variant
	chr6:31572779:T:C	0.0116	2.03e-12	0.0017	0.336134	sas	missense_variant
	chr6:31626851:T:A	-0.0138	1.41e-10	0.0021	0.995385	eas	synonymous_variant
	chr6:31636267:T:G	0.016	7.23e-09	0.0028	0.999808	eas	missense_variant
	chr6:31719231:G:A	-0.0099	3.44e-08	0.0018	0.468	afr	synonymous_variant
	chr6:31736517:G:T	0.0155	3.78e-12	0.0022	0.107553	nfe	5_prime_UTR_variant
	chr6:31871554:C:T	-0.0093	2.1e-10	0.0015	0.670995	afr	synonymous_variant
	chr6:31967790:G:A	-0.0217	2.72e-08	0.0039	0.108972	eas	missense_variant
	chr6:32084667:C:T	-0.0381	1.81e-10	0.006	0.0197713	nfe	missense_variant
	chr6:32154609:C:G	0.0145	1.35e-11	0.0021	0.958947	afr	missense_variant
	chr6:32293475:T:G	-0.0187	2.04e-16	0.0023	0.106232	nfe	missense_variant
	chr6:32371721:C:G	0.0335	5.62e-10	0.0054	0.0244422	nfe	5_prime_UTR_variant
	chr6:32396039:T:C	0.009	7.03e-10	0.0015	0.442056	amr	missense_variant
	chr6:32443210:A:G	0.0147	5.94e-12	0.0021	0.996341	eas	synonymous_variant
	chr6:32443869:T:G	0.0101	1.12e-11	0.0015	0.741286	sas	missense_variant
	chr6:32828449:G:A	-0.012	7.97e-13	0.0017	0.383658	sas	3_prime_UTR_variant
	chr6:52792754:C:T	0.0084	1.27e-08	0.0015	0.873796	eas	synonymous_variant
	chr7:72948453:C:T	0.0132	1.12e-09	0.0022	0.303019	eas	missense_variant
	chr7:73340643:A:G	0.017	2.54e-08	0.0031	0.988045	afr	synonymous_variant
	chr7:73557201:C:G	-0.0409	6.51e-141	0.0016	0.385596	afr	non_coding_transcript_exon_variant
	chr7:73596424:C:T	0.0231	4.81e-15	0.0029	0.0649781	nfe	synonymous_variant
	chr7:73605971:T:C	-0.0387	3.88e-27	0.0036	0.999807	eas	synonymous_variant
	chr7:73606007:C:G	-0.0686	4.4e-209	0.0022	0.126973	nfe	missense_variant
	chr7:73607629:G:C	0.0486	7.73e-09	0.0084	0.00829168	nfe	synonymous_variant
	chr7:73624522:T:C	-0.0449	7.96e-13	0.0063	0.0136267	nfe	5_prime_UTR_variant
	chr7:73683324:C:T	0.0166	1.68e-29	0.0015	0.44798	nfe	missense_variant
	chr7:73708593:A:G	-0.0134	4.53e-20	0.0015	0.561722	nfe	synonymous_variant
	chr7:74237413:T:C	-0.0222	6.98e-09	0.0038	0.0393483	nfe	synonymous_variant
	chr8:10608972:G:A	-0.0095	7.04e-11	0.0015	0.481412	nfe	missense_variant
	chr8:11444092:G:C	-0.01	3.55e-08	0.0018	0.21183	nfe	missense_variant
	chr8:11681369:C:G	-0.0124	2.33e-17	0.0015	0.849358	eas	intron_variant
	chr8:11783275:A:G	0.0103	3.52e-09	0.0017	0.367324	afr	synonymous_variant
	chr8:11809259:C:G	-0.0125	2.04e-17	0.0015	0.697848	sas	5_prime_UTR_variant
	chr8:11809670:C:T	0.0118	1.82e-10	0.0018	0.433693	eas	missense_variant
	chr8:125431106:C:T	-0.012	3.02e-16	0.0015	0.692292	sas	synonymous_variant
	chr8:19820404:G:A	0.0112	7.32e-09	0.0019	0.285355	eas	synonymous_variant
	chr8:19948197:G:A	-0.086	4.24e-56	0.0055	0.0459381	afr	missense_variant
	chr8:19954222:G:A	-0.3535	9.17e-24	0.0352	0.00065488	amr	missense_variant
	chr8:19956018:A:G	0.1258	2.28e-109	0.0057	0.0185784	nfe	missense_variant
	chr8:19960925:C:A	0.0192	1.2e-18	0.0022	0.222672	afr	missense_variant
	chr8:19962213:C:G	-0.0965	3.06e-303	0.0024	0.109629	eas	stop_gained
	chr8:8797388:C:T	-0.0113	1.3e-09	0.0019	0.197731	nfe	synonymous_variant
	chr8:9706927:A:G	0.0096	1.18e-10	0.0015	0.625217	nfe	synonymous_variant
	chr9:120714264:ACGGCGG:A	-0.0089	1.76e-08	0.0016	0.747496	sas	inframe_deletion
	chr9:84002350:A:G	0.0091	2.61e-08	0.0016	0.783851	amr	missense_variant

## Sheet: Supplementary Data 2
Lead variants Pooled: Summary statistics reported were obtained from two-sided genetic association testing performed using REGENIE.
Lipid Type	MarkerId	Effect_metal	P-value_metal	StdErr_metal	gnomad_popmax_AF	gnomad_popmax_pop	most_severe_consequence
LDL-C	chr1:109186705:G:C	1.069	4.81e-13	0.1478	0.11206	nfe	5_prime_UTR_variant
	chr1:109202996:T:C	-1.1122	7.32e-13	0.155	0.968097	eas	missense_variant
	chr1:109217154:A:G	0.7237	2.2e-11	0.1081	0.481888	eas	non_coding_transcript_exon_variant
	chr1:109250412:C:T	3.2884	4.17e-16	0.4043	0.0140228	nfe	synonymous_variant
	chr1:109250455:C:A	3.6515	3.24e-09	0.6169	0.00654022	amr	missense_variant
	chr1:109258723:C:T	4.0167	6e-21	0.4278	0.0133467	nfe	missense_variant
	chr1:109263691:T:C	1.3101	6.03e-17	0.1566	0.237071	afr	missense_variant
	chr1:109267561:C:T	-1.2159	8.35e-09	0.211	0.0577401	sas	synonymous_variant
	chr1:109267579:G:A	4.2209	1.33e-67	0.243	0.0362636	nfe	synonymous_variant
	chr1:109267922:C:A	0.987	2.11e-16	0.1201	0.422158	eas	synonymous_variant
	chr1:109281628:G:A	3.5067	9.42e-87	0.1776	0.0839485	nfe	synonymous_variant
	chr1:109297547:C:T	4.1047	8.55e-40	0.3109	0.0249471	nfe	missense_variant
	chr1:109354481:A:G	0.8275	2.2e-15	0.1044	0.958253	eas	synonymous_variant
	chr1:109477999:A:G	-3.9798	1.16e-09	0.654	0.00659867	nfe	missense_variant
	chr1:109507558:C:T	3.8622	2.37e-11	0.5781	0.0074098	nfe	missense_variant
	chr1:109625466:G:A	3.146	2.05e-09	0.5249	0.0479874	amr	intron_variant
	chr1:16207760:C:G	-0.7001	5.38e-11	0.1067	0.391674	sas	missense_variant
	chr1:220796686:A:G	1.1319	1.19e-27	0.1039	0.916731	afr	missense_variant
	chr1:25390874:C:G	0.7591	4.99e-09	0.1298	0.240913	eas	missense_variant
	chr1:26695422:G:C	-2.726	1.76e-17	0.3204	0.0238207	nfe	intron_variant
	chr1:55039925:G:GCGCA	-38.526	4.38e-12	5.5637	1.47e-05	nfe	frameshift_variant
	chr1:55039974:G:T	15.06	7.11e-303	0.3681	0.0162224	nfe	missense_variant
	chr1:55046549:C:G	-26.681	1.51e-09	4.4148	0.00289491	afr	stop_gained
	chr1:55046594:C:A	32.893	2.46e-12	4.6952	0.00052342	amr	missense_variant
	chr1:55052701:C:T	18.068	5.47e-47	1.255	0.00099938	nfe	missense_variant
	chr1:55058528:T:C	-26.119	1.33e-20	2.8068	0.00013235	nfe	missense_variant
	chr1:55058564:G:A	-1.0763	1.75e-18	0.1227	0.991	eas	missense_variant
	chr1:55058636:G:A	35.762	3.57e-28	3.2493	0.00016173	nfe	missense_variant
	chr1:55058640:G:C	40.501	3.07e-19	4.517	1.47e-05	nfe	missense_variant
	chr1:55063542:C:A	36.294	2.73e-43	2.631	0.00846395	afr	stop_gained
	chr1:62584148:G:A	1.7298	5.66e-70	0.0978	0.442	afr	3_prime_UTR_variant
	chr1:62597921:GAACTC:G	16.282	1.05e-16	1.962	0.00052961	nfe	frameshift_variant
	chr1:62604035:T:G	-17.443	2.78e-11	2.6199	0.00019162	nfe	missense_variant
	chr1:92513797:A:G	0.6761	1.33e-08	0.119	0.968956	eas	synonymous_variant
	chr10:112157327:T:A	0.9654	1.64e-20	0.104	0.827879	sas	synonymous_variant
	chr10:122850511:G:A	-0.5109	4.46e-08	0.0934	0.556952	nfe	missense_variant
	chr10:63203689:T:C	0.6149	4.07e-11	0.0931	0.537075	sas	3_prime_UTR_variant
	chr11:116791691:G:C	-3.0139	1.84e-54	0.1939	0.113154	amr	missense_variant
	chr11:116821618:C:T	1.203	9.71e-18	0.1403	0.885415	afr	missense_variant
	chr11:116823155:C:T	-2.3895	5.33e-10	0.3848	0.0148758	nfe	missense_variant
	chr11:116830819:T:C	-1.2948	8.9e-34	0.1069	0.739262	nfe	synonymous_variant
	chr11:126290931:C:T	-2.6605	3.12e-15	0.3374	0.0212816	nfe	missense_variant
	chr11:126293169:A:G	0.8385	3.24e-09	0.1417	0.142702	afr	3_prime_UTR_variant
	chr11:18578775:T:G	-1.0081	2.21e-12	0.1436	0.241538	eas	synonymous_variant
	chr11:5679844:C:A	-1.5258	6.85e-17	0.1827	0.198473	sas	missense_variant
	chr11:61828092:C:T	1.0075	2.45e-16	0.1229	0.169137	nfe	intron_variant
	chr12:120978847:A:C	1.0871	2.95e-27	0.1005	0.416805	sas	missense_variant
	chr12:57449928:G:A	0.849	1.54e-14	0.1105	0.278455	amr	missense_variant
	chr12:8917770:T:A	0.6079	3.66e-09	0.1031	0.83285	sas	synonymous_variant
	chr12:9079672:T:C	0.5997	1.06e-09	0.0983	0.358575	amr	missense_variant
	chr13:32402221:G:A	0.9833	9.69e-16	0.1224	0.366371	eas	3_prime_UTR_variant
	chr14:94380925:T:A	-1.4039	6.21e-10	0.227	0.0552645	amr	missense_variant
	chr16:56981179:G:C	-1.3416	1.39e-10	0.2091	0.0740741	amr	missense_variant
	chr16:71475782:C:G	-0.72	3.62e-09	0.122	0.891485	afr	synonymous_variant
	chr16:71537379:A:G	-2.0115	1.83e-08	0.3575	0.019094	nfe	synonymous_variant
	chr16:71634731:T:G	0.7438	2.34e-14	0.0975	0.744303	eas	synonymous_variant
	chr16:71634897:G:A	-0.8722	2.55e-12	0.1246	0.990359	eas	3_prime_UTR_variant
	chr16:71949873:G:C	-0.8107	9.64e-17	0.0976	0.662408	eas	missense_variant
	chr16:71953047:A:G	0.9143	9.67e-18	0.1066	0.975416	eas	synonymous_variant
	chr16:71967211:G:A	-1.2027	9.09e-29	0.1081	0.411143	sas	synonymous_variant
	chr16:72009140:C:T	0.9342	3.23e-20	0.1014	0.730365	eas	5_prime_UTR_variant
	chr16:72076424:G:T	2.5686	4.81e-13	0.3552	0.0231529	nfe	synonymous_variant
	chr16:72119619:G:A	-1.4902	7.05e-18	0.173	1	eas	3_prime_UTR_variant
	chr17:28367840:G:A	-0.5721	7.65e-10	0.093	0.722759	eas	missense_variant
	chr17:28687465:C:A	0.8909	3.13e-08	0.161	0.155459	sas	synonymous_variant
	chr17:47374528:G:A	-0.7782	4.23e-16	0.0957	0.73221	afr	missense_variant
	chr17:47709086:C:T	-0.8522	5.38e-20	0.0931	0.639984	afr	synonymous_variant
	chr17:66214462:A:C	2.7469	1.71e-23	0.275	0.0341578	amr	missense_variant
	chr17:69085137:A:G	5.5142	1.82e-63	0.3279	0.0183013	nfe	missense_variant
	chr17:69294699:T:C	1.0071	2.03e-14	0.1317	0.228831	afr	missense_variant
	chr17:7176997:C:T	1.0852	1.42e-19	0.1199	0.311373	eas	synonymous_variant
	chr17:7308464:T:G	-10.376	4.29e-33	0.8658	0.00254457	nfe	5_prime_UTR_variant
	chr18:49583585:A:G	2.5639	7.89e-10	0.4171	0.0120735	nfe	missense_variant
	chr19:10514391:A:C	0.7085	1.52e-09	0.1173	0.894084	sas	synonymous_variant
	chr19:10548983:C:T	1.3384	3.82e-22	0.1383	0.181289	sas	missense_variant
	chr19:10559675:C:T	3.9771	1.03e-19	0.4377	0.0163765	sas	missense_variant
	chr19:10584044:G:A	3.0375	1.91e-50	0.2034	0.0599553	nfe	synonymous_variant
	chr19:10631494:A:G	1.3584	5.78e-31	0.1174	0.93468	afr	missense_variant
	chr19:10685292:C:T	1.9847	1.08e-12	0.2788	0.0323984	nfe	3_prime_UTR_variant
	chr19:10829116:T:C	-1.5762	6.96e-51	0.1051	0.577756	eas	synonymous_variant
	chr19:10835740:C:T	2.4339	8.65e-81	0.1279	0.168958	nfe	non_coding_transcript_exon_variant
	chr19:10850348:C:G	1.1238	4.08e-09	0.1911	0.124787	amr	missense_variant
	chr19:10923363:T:A	3.9351	9.67e-90	0.1959	0.0656792	nfe	missense_variant
	chr19:10989338:C:T	14.963	4.87e-12	2.1657	0.0118887	afr	synonymous_variant
	chr19:10994917:A:G	1.6956	1.3e-12	0.239	0.0409807	nfe	synonymous_variant
	chr19:10994932:T:C	-1.2764	8.99e-37	0.1008	0.413179	sas	synonymous_variant
	chr19:11013062:C:T	6.2684	2.6e-35	0.5055	0.052316	sas	synonymous_variant
	chr19:11058838:C:T	2.5974	2.91e-35	0.2096	0.0583652	nfe	synonymous_variant
	chr19:11060163:T:C	-1.5783	1.89e-51	0.1046	0.33209	sas	synonymous_variant
	chr19:11100236:C:T	5.732	2.45e-303	0.1489	0.119636	nfe	synonymous_variant
	chr19:11102774:G:A	-80.756	6.1e-21	8.6018	0.00020695	sas	missense_variant
	chr19:11105556:ATGG:A	-79.781	1.09e-11	11.742	0.00021115	sas	inframe_deletion
	chr19:11107403:G:A	-13.452	2.87e-08	2.4241	0.00131372	amr	missense_variant
	chr19:11107506:A:C	38.854	4.2e-09	6.6124	2.94e-05	nfe	missense_variant
	chr19:11113589:A:G	1.5788	1.53e-56	0.0996	0.747135	afr	synonymous_variant
	chr19:11113620:G:A	-49.175	6.61e-21	5.2427	5.88e-05	nfe	missense_variant
	chr19:11116124:C:T	1.3425	1.01e-08	0.2344	0.282701	eas	synonymous_variant
	chr19:11116878:C:T	1.0664	1.78e-13	0.1448	0.132436	nfe	synonymous_variant
	chr19:11116969:G:T	-15.526	6.59e-10	2.5142	0.00027935	nfe	missense_variant
	chr19:11120166:C:T	6.0305	3.42e-09	1.0204	0.00326317	nfe	missense_variant
	chr19:11120205:T:C	1.5408	6.3e-51	0.1027	0.506702	amr	synonymous_variant
	chr19:11120436:C:T	-64.429	8.58e-16	8.0079	7.24e-05	afr	missense_variant
	chr19:11123210:C:T	-3.4182	2.69e-10	0.5412	0.00789381	nfe	missense_variant
	chr19:11123265:A:G	0.6984	4.6e-10	0.1121	0.949189	eas	synonymous_variant
	chr19:11193267:A:G	0.7022	9.33e-13	0.0983	0.61702	afr	synonymous_variant
	chr19:11213323:C:T	4.6763	8.55e-12	0.6848	0.00592368	nfe	synonymous_variant
	chr19:19268740:C:T	4.1914	1.65e-113	0.1851	0.0969345	sas	missense_variant
	chr19:19269704:A:G	-5.4049	6.66e-36	0.4321	0.0117038	nfe	missense_variant
	chr19:19269837:T:C	-1.0859	5.17e-24	0.1075	0.617611	afr	non_coding_transcript_exon_variant
	chr19:19270187:G:T	1.778	2.69e-45	0.1259	0.345947	sas	synonymous_variant
	chr19:19626877:C:T	-0.6787	1.88e-09	0.113	0.32559	eas	synonymous_variant
	chr19:44106690:C:T	-0.9067	9.77e-10	0.1483	0.131759	nfe	missense_variant
	chr19:44107477:G:A	5.6991	1.81e-08	1.0124	0.00192687	nfe	synonymous_variant
	chr19:44274252:A:C	-0.6806	4.44e-11	0.1033	0.785151	afr	missense_variant
	chr19:44274646:G:A	1.2643	1.66e-17	0.1485	0.24829	amr	synonymous_variant
	chr19:44428434:G:A	13.214	3.05e-09	2.2288	0.0002205	nfe	missense_variant
	chr19:44428735:C:CT	8.0817	1.04e-32	0.6785	0.00608967	nfe	frameshift_variant
	chr19:44512058:G:A	-0.6809	2.34e-12	0.0971	0.775413	afr	missense_variant
	chr19:44516978:G:A	12.794	1.09e-09	2.0986	0.00055863	nfe	missense_variant
	chr19:44524079:T:C	-2.9478	6.43e-44	0.2121	0.0744686	afr	missense_variant
	chr19:44647342:G:A	4.6059	2.07e-96	0.2211	0.157611	sas	missense_variant
	chr19:44672756:C:T	-1.3194	4.78e-11	0.2006	0.0618199	nfe	synonymous_variant
	chr19:44676359:C:T	10.151	7.35e-215	0.3245	0.0205135	nfe	synonymous_variant
	chr19:44708135:T:C	-0.9662	2.24e-12	0.1377	0.968	afr	synonymous_variant
	chr19:44794116:T:A	-2.7287	1.28e-13	0.3683	0.0371803	amr	stop_lost
	chr19:44813331:G:A	9.4725	9.24e-252	0.2795	0.0313814	nfe	missense_variant
	chr19:44819487:A:G	0.7572	1.02e-12	0.1062	0.412658	afr	missense_variant
	chr19:44819816:T:C	0.8902	1.72e-11	0.1323	0.274686	sas	3_prime_UTR_variant
	chr19:44819913:CCATCCCCAACTCATCCT:C	3.1704	5.58e-214	0.1015	0.7432	afr	3_prime_UTR_variant
	chr19:44820173:C:G	-20.222	5.72e-11	3.0868	0.00017691	nfe	3_prime_UTR_variant
	chr19:44878491:TGAG:T	14.239	5.7e-34	1.1719	0.00259327	nfe	inframe_deletion
	chr19:44878660:C:T	-2.2912	7.57e-80	0.1211	0.261081	amr	3_prime_UTR_variant
	chr19:44878742:C:T	15.436	1.59e-13	2.0919	0.0119007	afr	3_prime_UTR_variant
	chr19:44878777:A:G	-2.8555	4.07e-187	0.0979	0.692621	amr	3_prime_UTR_variant
	chr19:44892887:C:T	-6.2021	2.1e-303	0.1394	0.138243	nfe	synonymous_variant
	chr19:44893972:G:A	17.59	3.37e-303	0.2713	0.0867381	afr	synonymous_variant
	chr19:44894050:C:T	-7.5053	7e-137	0.3014	0.0420245	afr	synonymous_variant
	chr19:44907853:T:C	7.9255	1.39e-10	1.2351	0.00246935	nfe	missense_variant
	chr19:44908730:G:A	23.092	3.07e-09	3.8956	0.00025003	nfe	missense_variant
	chr19:44908783:C:T	12.32	1.34e-14	1.5997	0.020968	afr	missense_variant
	chr19:44908822:C:T	19.619	4.42e-303	0.1787	0.104705	afr	missense_variant
	chr19:44944779:T:C	-0.8694	1.54e-17	0.102	0.712693	afr	missense_variant
	chr19:44992837:C:T	-6.7932	6.72e-15	0.8721	0.00320522	nfe	missense_variant
	chr19:45064487:G:GTCCCGC	3.4514	2.59e-09	0.5795	0.00893422	afr	inframe_insertion
	chr19:45144962:C:T	-2.7432	2.26e-08	0.4907	0.0117452	nfe	missense_variant
	chr19:45152075:T:C	1.3871	1.38e-16	0.1678	0.135404	sas	missense_variant
	chr19:45152378:G:A	10.219	1.97e-50	0.6843	0.0045159	nfe	missense_variant
	chr19:45408754:C:T	17.112	1.72e-26	1.6066	0.00032377	nfe	synonymous_variant
	chr19:45642403:C:T	2.4244	4.34e-25	0.2343	0.0782285	sas	non_coding_transcript_exon_variant
	chr19:45772718:G:C	1.1669	8.15e-15	0.1503	0.23488	sas	missense_variant
	chr19:45814958:C:T	2.6194	6.44e-10	0.4239	0.0152268	nfe	synonymous_variant
	chr19:45823795:C:T	1.2181	3.6e-12	0.1752	0.345169	eas	synonymous_variant
	chr19:48714004:A:G	0.8358	6.7e-09	0.1441	0.86785	nfe	synonymous_variant
	chr19:48746186:A:T	-1.1106	3.47e-27	0.1028	0.844453	eas	intron_variant
	chr19:58206902:G:A	0.6479	1.2e-08	0.1137	0.285586	nfe	missense_variant
	chr19:9380097:G:A	-56.102	4.65e-13	7.754	1.47e-05	nfe	missense_variant
	chr19:9996212:G:A	14.956	1.13e-08	2.6195	0.00038239	nfe	synonymous_variant
	chr2:117949706:A:T	-1.1791	3.95e-11	0.1785	0.0846574	nfe	3_prime_UTR_variant
	chr2:168973818:A:G	-0.8742	6.72e-20	0.0957	0.716621	eas	missense_variant
	chr2:202275121:T:C	0.8871	3.57e-09	0.1503	0.23499	sas	synonymous_variant
	chr2:202556476:G:A	-0.9279	2.28e-10	0.1463	0.242952	sas	synonymous_variant
	chr2:202901033:T:C	-0.8174	1.49e-08	0.1444	0.124838	nfe	missense_variant
	chr2:20685561:C:A	-0.7362	2.32e-08	0.1318	0.212025	afr	missense_variant
	chr2:21002482:T:C	5.3327	1.98e-27	0.4915	0.0097604	nfe	missense_variant
	chr2:21002881:C:T	1.6752	2.27e-42	0.1228	0.182897	nfe	missense_variant
	chr2:21005955:C:T	-1.5375	1.59e-21	0.1614	0.100537	amr	missense_variant
	chr2:21006019:CA:C	-87.496	8.86e-67	5.0682	1.47e-05	nfe	frameshift_variant
	chr2:21006196:G:A	-11.615	6.31e-15	1.4895	0.0006517	afr	missense_variant
	chr2:21006288:C:T	-52.76	2.43e-99	2.4939	0.00047049	nfe	missense_variant
	chr2:21006574:G:C	-3.8257	3.54e-16	0.4692	0.0106449	nfe	missense_variant
	chr2:21006629:AG:A	72.026	5.72e-13	9.994	5.88e-05	nfe	frameshift_variant
	chr2:21007763:A:G	4.4789	6.71e-09	0.7725	0.00296998	nfe	synonymous_variant
	chr2:21008720:G:A	3.4894	1.92e-24	0.342	0.0322729	afr	synonymous_variant
	chr2:21009304:G:A	82.982	1.64e-33	6.8786	2.94e-05	nfe	stop_gained
	chr2:21011100:T:C	-4.6402	9.08e-79	0.2469	0.0409918	nfe	missense_variant
	chr2:21011300:AAC:A	72.611	1.29e-19	8.0133	NA	NA	NA
	chr2:21012447:T:C	-39.279	2.43e-17	4.6369	0.00026178	amr	missense_variant
	chr2:21015495:C:T	8.1951	9.82e-35	0.6666	0.00768911	sas	missense_variant
	chr2:21019741:G:A	-16.488	6.63e-38	1.2811	0.00111683	nfe	missense_variant
	chr2:21026844:C:T	4.0885	1.27e-60	0.2489	0.0354805	amr	missense_variant
	chr2:21032391:G:A	92.565	9.36e-54	5.9967	2.94e-05	nfe	stop_gained
	chr2:21038086:C:A	95.127	1.76e-21	9.994	1.47e-05	nfe	stop_gained
	chr2:21043902:GGCAGCGCCA:G	-3.6643	1.58e-293	0.1001	0.327379	amr	inframe_deletion
	chr2:233718890:C:A	-1.2286	2.48e-10	0.1942	0.0574175	nfe	missense_variant
	chr2:27201045:G:A	1.1137	4.11e-08	0.203	0.0924927	sas	missense_variant
	chr2:27453420:A:T	-0.5433	1.61e-08	0.0962	0.437459	amr	missense_variant
	chr2:27578626:T:C	1.0716	1.85e-23	0.1074	0.488404	eas	missense_variant
	chr2:27579938:A:G	-0.8213	1.05e-12	0.1153	0.355212	eas	synonymous_variant
	chr2:43809774:T:C	0.8909	5.47e-13	0.1235	0.262696	afr	3_prime_UTR_variant
	chr2:43809783:T:C	-0.7214	8.91e-10	0.1177	0.34618	afr	3_prime_UTR_variant
	chr2:43826460:G:A	-7.3029	1.87e-11	1.0874	0.00351821	sas	synonymous_variant
	chr2:43838600:C:G	5.2319	6.44e-13	0.7276	0.00486679	nfe	missense_variant
	chr2:43839108:G:C	3.7685	1.09e-87	0.1898	0.0691935	amr	missense_variant
	chr2:43852467:G:A	-1.6319	2.44e-14	0.214	0.0928305	sas	synonymous_variant
	chr2:43872294:C:A	1.3751	1.58e-30	0.1197	0.279727	afr	missense_variant
	chr20:25476252:A:G	0.5281	1.79e-08	0.0938	0.916084	eas	synonymous_variant
	chr20:35434589:C:A	-0.5619	7.85e-09	0.0974	0.720296	eas	missense_variant
	chr20:35528453:T:C	-0.8498	2.02e-11	0.1267	0.295568	sas	missense_variant
	chr20:44413724:C:T	2.5648	4.76e-21	0.2724	0.0507151	amr	missense_variant
	chr20:5566738:C:T	-1.8169	2.44e-09	0.3046	0.0234069	nfe	missense_variant
	chr21:39192930:CA:C	0.5243	2.45e-08	0.094	0.54627	afr	3_prime_UTR_variant
	chr3:132447422:T:G	-0.8943	4.17e-10	0.1431	0.163832	sas	synonymous_variant
	chr3:32491754:T:C	-1.6812	1.48e-08	0.2968	0.0260852	nfe	missense_variant
	chr3:32537013:T:C	-1.3939	1.51e-15	0.1747	0.0773273	nfe	missense_variant
	chr3:58420967:G:C	1.4007	1.53e-16	0.1697	0.102282	sas	3_prime_UTR_variant
	chr4:154568456:C:T	-4.7908	4.16e-14	0.6341	0.00511795	nfe	missense_variant
	chr4:3448188:A:G	2.4038	2.1e-08	0.429	0.016798	sas	missense_variant
	chr4:68477569:A:G	0.8033	1.68e-13	0.109	0.275469	amr	missense_variant
	chr5:156949692:A:G	1.0596	1.56e-09	0.1755	0.999808	eas	missense_variant
	chr5:157052498:A:G	1.226	1.22e-21	0.1283	0.987423	eas	missense_variant
	chr5:157104725:C:A	-0.7801	1.27e-10	0.1213	0.987105	eas	missense_variant
	chr5:75029077:C:T	-1.0482	1.29e-23	0.1046	0.506245	afr	missense_variant
	chr5:75104691:G:C	-2.2322	2.23e-68	0.1277	0.162707	nfe	missense_variant
	chr5:75210833:C:T	-0.9883	1.58e-18	0.1125	0.39299	sas	synonymous_variant
	chr5:75611678:G:A	-1.4397	3.68e-18	0.1657	0.166943	sas	missense_variant
	chr5:75625861:G:A	-2.2203	2.78e-87	0.1121	0.430319	sas	missense_variant
	chr5:75656076:G:A	-1.807	1.3e-30	0.1571	0.292296	eas	synonymous_variant
	chr5:75669297:G:A	1.9482	5.77e-89	0.0974	0.652141	nfe	stop_gained
	chr5:75702773:G:A	-1.3347	3.53e-13	0.1835	0.131677	sas	synonymous_variant
	chr6:160047246:A:G	-0.8175	1.92e-18	0.0933	0.669822	eas	synonymous_variant
	chr6:160084167:C:G	-2.1805	4.11e-09	0.3708	0.999807	eas	synonymous_variant
	chr6:160122091:T:C	-0.8499	1.57e-13	0.1151	0.391777	eas	synonymous_variant
	chr6:160122116:C:T	-2.6494	2.47e-45	0.1875	0.0753968	nfe	missense_variant
	chr6:160136611:C:T	-3.0562	8.18e-20	0.3355	0.123793	eas	missense_variant
	chr6:160139813:A:G	-0.7509	2.92e-15	0.0951	0.734685	amr	missense_variant
	chr6:160139848:CATG:C	1.6198	2.37e-40	0.1218	0.243175	amr	inframe_deletion
	chr6:160258368:C:A	0.7114	1.1e-13	0.0958	0.412231	nfe	synonymous_variant
	chr6:160348779:C:T	0.923	3.84e-23	0.0932	0.57488	afr	synonymous_variant
	chr6:160407110:T:C	4.1114	7.99e-15	0.5293	0.00760071	nfe	synonymous_variant
	chr6:160410764:G:A	-12.648	1.72e-14	1.649	0.00242242	amr	missense_variant
	chr6:160531806:G:A	-1.2482	5.71e-33	0.1044	0.277117	nfe	missense_variant
	chr6:160586506:G:C	0.8734	4.39e-19	0.0978	0.557979	afr	missense_variant
	chr6:161136630:G:A	-0.7281	5.14e-09	0.1246	0.291912	amr	synonymous_variant
	chr6:16145242:C:T	1.145	2.63e-12	0.1637	0.095021	nfe	synonymous_variant
	chr6:25916751:C:T	0.6359	3.26e-11	0.0959	0.69694	eas	synonymous_variant
	chr6:26090951:C:G	-0.8512	1.82e-10	0.1335	0.150374	nfe	missense_variant
	chr6:26092913:G:A	1.9897	8.36e-28	0.1821	0.0646594	nfe	missense_variant
	chr6:29608616:A:G	0.8491	7.51e-12	0.124	0.316805	sas	synonymous_variant
	chr6:29666235:A:G	1.1746	7.07e-13	0.1636	0.998265	eas	missense_variant
	chr6:29828338:A:C	0.5558	2.83e-09	0.0935	0.752897	sas	non_coding_transcript_exon_variant
	chr6:29829643:C:T	-1.3089	1.99e-11	0.1952	0.124377	sas	missense_variant
	chr6:30108087:A:G	0.6274	4.09e-11	0.0951	0.863707	eas	synonymous_variant
	chr6:30154377:T:C	1.1073	3.67e-12	0.1593	0.997679	eas	synonymous_variant
	chr6:30163769:A:G	0.7288	3.96e-09	0.1238	0.385874	sas	missense_variant
	chr6:30553360:G:A	-0.585	2.95e-09	0.0986	0.757255	sas	synonymous_variant
	chr6:30704212:G:C	-1.1332	2.95e-09	0.191	0.108506	sas	synonymous_variant
	chr6:30744028:C:G	1.0175	9.01e-10	0.1661	0.996343	eas	missense_variant
	chr6:30914426:T:C	0.6385	1.03e-11	0.0939	0.861229	eas	synonymous_variant
	chr6:31032362:C:T	-0.9964	1.53e-11	0.1477	0.135346	amr	synonymous_variant
	chr6:31138682:C:A	-1.5504	3.47e-21	0.1641	0.170543	amr	missense_variant
	chr6:31154787:C:G	2.1189	1.22e-12	0.2983	0.0257473	nfe	synonymous_variant
	chr6:31166343:A:AG	1.3315	2.95e-10	0.2113	0.0754914	sas	frameshift_variant
	chr6:31557671:C:T	-0.9051	1.35e-11	0.1338	0.230482	sas	synonymous_variant
	chr6:31572779:T:C	0.8044	3.99e-14	0.1064	0.336134	sas	missense_variant
	chr6:31572980:A:C	1.3009	5.73e-11	0.1986	0.0632092	nfe	missense_variant
	chr6:31630746:C:T	-2.5319	6.3e-09	0.4359	0.0117872	nfe	missense_variant
	chr6:31636267:T:G	1.248	1.28e-12	0.1758	0.999808	eas	missense_variant
	chr6:31642909:A:G	0.5652	1.4e-09	0.0933	0.606729	eas	missense_variant
	chr6:31760120:C:T	0.7998	1.89e-08	0.1423	0.107608	nfe	synonymous_variant
	chr6:32056618:C:T	-1.3728	1.13e-12	0.193	0.162111	afr	missense_variant
	chr6:32200994:G:T	0.8036	1.35e-09	0.1326	0.133253	nfe	synonymous_variant
	chr6:32204288:T:G	0.8956	7.43e-11	0.1375	0.995383	eas	synonymous_variant
	chr6:32394964:C:T	-0.9927	4.69e-14	0.1316	0.184013	sas	missense_variant
	chr6:32443869:T:G	0.8426	1.02e-18	0.0954	0.741286	sas	missense_variant
	chr6:32756535:C:G	0.8063	7.4e-18	0.0937	0.808606	eas	3_prime_UTR_variant
	chr6:32828744:C:T	-0.9565	3.08e-17	0.1133	0.396781	sas	3_prime_UTR_variant
	chr6:32830771:G:A	-0.9684	2.41e-10	0.1529	0.109315	nfe	synonymous_variant
	chr6:35082729:G:A	0.7617	9.1e-10	0.1244	0.899807	eas	synonymous_variant
	chr6:42964464:C:T	0.5684	7.58e-09	0.0984	0.732116	afr	synonymous_variant
	chr7:100764052:G:A	0.6906	1.71e-11	0.1026	0.446747	sas	missense_variant
	chr7:1028270:T:C	-0.7255	1.51e-10	0.1133	0.266578	afr	synonymous_variant
	chr7:21543299:C:T	-1.586	6.41e-33	0.1327	0.143973	nfe	synonymous_variant
	chr7:21543345:G:T	-0.752	6.07e-16	0.093	0.49368	nfe	stop_gained
	chr7:21591364:A:G	0.8053	1.36e-17	0.0943	0.780507	eas	synonymous_variant
	chr7:21620027:T:C	0.6118	8.62e-11	0.0943	0.698495	eas	synonymous_variant
	chr7:44539581:G:C	-0.9935	5.47e-19	0.1116	0.374855	eas	synonymous_variant
	chr7:73605971:T:C	-1.3949	1.33e-09	0.23	0.999807	eas	synonymous_variant
	chr8:143984818:A:G	0.8187	1.16e-17	0.0957	0.57379	afr	missense_variant
	chr8:29167426:G:A	2.2973	1.97e-10	0.361	0.0187295	amr	missense_variant
	chr9:133256205:G:C	1.0477	5.51e-11	0.1598	0.264389	sas	missense_variant
	chr9:133257486:T:C	-0.8558	2.87e-18	0.0982	0.479749	sas	synonymous_variant
	chr9:133257521:T:TC	1.291	9.89e-40	0.0979	0.447	sas	frameshift_variant
	chr9:133405414:T:G	1.8165	1e-28	0.1633	0.0981796	nfe	missense_variant
	chr9:5073770:G:T	24.057	6.19e-23	2.4398	0.00062189	sas	missense_variant
Lipid Type	MarkerId	Effect_metal	P-value_metal	StdErr_metal	gnomad_popmax_AF	gnomad_popmax_pop	most_severe_consequence
HDL-C	chr1:150755063:G:A	0.2466	1.11e-08	0.0432	0.530253	sas	missense_variant
	chr1:150968149:T:G	0.3221	2.29e-09	0.0539	0.208132	nfe	missense_variant
	chr1:151090481:G:A	-0.4975	7.89e-11	0.0765	0.151298	afr	missense_variant
	chr1:178520843:T:G	0.2823	2.2e-11	0.0422	0.463504	amr	missense_variant
	chr1:220796686:A:G	0.3844	6.06e-17	0.046	0.916731	afr	missense_variant
	chr1:26695422:G:C	1.2932	6.8e-20	0.1416	0.0238207	nfe	intron_variant
	chr1:26952082:T:C	-0.5428	2.98e-12	0.0778	0.0784867	nfe	missense_variant
	chr1:39105539:T:C	-0.2951	2.23e-12	0.042	0.527268	afr	5_prime_UTR_variant
	chr1:39442834:G:A	0.4124	3.88e-20	0.0449	0.471207	afr	missense_variant
	chr1:39571175:G:C	0.6037	9.51e-33	0.0507	0.236	nfe	3_prime_UTR_variant
	chr1:62584148:G:A	0.2537	4.56e-09	0.0433	0.441988	afr	3_prime_UTR_variant
	chr1:62597996:CAACT:C	-8.4533	1.53e-08	1.4941	0.0002073	sas	frameshift_variant
	chr1:93254513:C:G	0.3448	4.78e-10	0.0554	0.308507	eas	missense_variant
	chr10:112150963:A:G	-0.5435	6.22e-32	0.0462	0.828151	sas	3_prime_UTR_variant
	chr10:114045297:G:C	-0.3282	1.93e-12	0.0466	0.776019	amr	missense_variant
	chr10:45463408:G:C	-0.4076	3.71e-17	0.0484	0.293783	amr	missense_variant
	chr10:45750109:T:C	0.384	2.09e-12	0.0546	0.239685	amr	missense_variant
	chr11:116763109:C:T	-0.3791	9.02e-20	0.0417	0.644029	afr	synonymous_variant
	chr11:116763231:G:A	-1.1669	1.93e-36	0.0926	0.100432	amr	missense_variant
	chr11:116790940:G:A	7.2407	1.17e-08	1.2695	8.82e-05	nfe	stop_gained
	chr11:116791691:G:C	1.3989	2.94e-60	0.0854	0.113154	amr	missense_variant
	chr11:116821577:C:A	-3.1831	5.49e-54	0.2058	0.0110673	nfe	missense_variant
	chr11:116821836:A:G	0.9611	1.87e-17	0.1131	0.0515643	eas	synonymous_variant
	chr11:116823155:C:T	1.3308	6.68e-15	0.1708	0.0148758	nfe	missense_variant
	chr11:116830637:C:T	-10.617	1.35e-19	1.1724	0.00372671	sas	stop_gained
	chr11:116830844:G:A	-7.8578	3.83e-15	0.9997	0.00241663	afr	missense_variant
	chr11:116836218:ACTT:A	9.7982	1.87e-15	1.2326	0.00041425	sas	inframe_deletion
	chr11:116836328:A:T	-5.84	1.18e-14	0.7566	0.00186	sas	missense_variant
	chr11:116837023:A:C	-6.294	9.51e-19	0.7119	0.00069083	nfe	missense_variant
	chr11:116857914:G:C	-0.6203	7.45e-30	0.0547	0.260283	sas	missense_variant
	chr11:117168652:T:TC	1.022	6.67e-18	0.1186	0.0959218	sas	3_prime_UTR_variant
	chr11:117171692:C:T	-3.2069	1.15e-54	0.206	0.0107171	nfe	missense_variant
	chr11:117175420:T:C	1.149	3.21e-22	0.1185	0.037742	nfe	3_prime_UTR_variant
	chr11:117315790:G:A	0.8343	7.51e-13	0.1164	0.0482	sas	synonymous_variant
	chr11:117397168:A:G	-0.2965	9.23e-13	0.0415	0.546356	nfe	missense_variant
	chr11:119081463:A:G	-0.276	6.38e-11	0.0422	0.471256	afr	missense_variant
	chr11:14843853:C:T	-4.9854	1.33e-13	0.6734	0.00102887	nfe	stop_gained
	chr11:27700731:G:T	0.2694	2.9e-08	0.0486	0.247123	nfe	5_prime_UTR_variant
	chr11:47259173:C:A	-2.37	9.18e-10	0.3871	0.00233741	nfe	splice_region_variant
	chr11:47259211:G:A	-0.7453	1.22e-36	0.059	0.175	sas	5_prime_UTR_variant
	chr11:47268596:G:A	-6.0947	3.42e-13	0.8376	0.00049963	nfe	missense_variant
	chr11:47281724:T:C	-0.4756	1e-25	0.0454	0.37231	amr	synonymous_variant
	chr11:47349891:G:A	-0.7283	7.2e-15	0.0936	0.0774417	amr	synonymous_variant
	chr11:47618877:G:C	0.5684	1.44e-34	0.0464	0.585	nfe	missense_variant
	chr11:48123614:G:A	-0.526	1.55e-18	0.0599	0.241521	afr	splice_region_variant
	chr11:48489102:A:C	-0.3178	9.01e-14	0.0426	0.625634	nfe	missense_variant
	chr11:49059013:A:C	0.4438	4.1e-14	0.0587	0.286259	afr	missense_variant
	chr11:55914389:T:C	0.5181	1.58e-16	0.0628	0.158169	eas	missense_variant
	chr11:56232474:G:C	-0.5093	9.56e-16	0.0634	0.141174	eas	missense_variant
	chr11:56743684:A:G	0.4909	7.39e-12	0.0717	0.145472	eas	missense_variant
	chr11:57313574:G:C	-0.6537	5.81e-12	0.095	0.0533913	nfe	missense_variant
	chr11:61828092:C:T	0.4317	3.59e-15	0.0549	0.169137	nfe	intron_variant
	chr11:64263769:C:T	0.5681	8.8e-11	0.0876	0.0657531	nfe	missense_variant
	chr11:65583603:G:A	-0.2764	1.53e-08	0.0488	0.429954	eas	synonymous_variant
	chr11:65641466:C:T	-0.3928	3.79e-11	0.0594	0.317375	eas	missense_variant
	chr12:109446323:G:GA	0.269	1.47e-09	0.0445	0.391432	afr	3_prime_UTR_variant
	chr12:109557065:A:T	0.3379	4e-16	0.0415	0.72374	afr	missense_variant
	chr12:111447506:G:A	3.1806	6.6e-10	0.515	0.00139673	nfe	missense_variant
	chr12:122860962:G:T	0.6427	3.21e-11	0.0968	0.051927	nfe	missense_variant
	chr12:123221415:C:T	-0.6789	8.05e-10	0.1105	0.267298	eas	missense_variant
	chr12:123315427:A:G	-0.3813	3.04e-16	0.0467	0.957594	eas	synonymous_variant
	chr12:123365082:T:C	0.5659	1.22e-10	0.0879	0.116624	sas	non_coding_transcript_exon_variant
	chr12:123781140:T:C	0.2555	1.91e-09	0.0426	0.944637	eas	missense_variant
	chr12:123942759:T:A	-0.4536	3.79e-24	0.0447	0.32351	afr	missense_variant
	chr12:124800125:G:A	-9.0504	4.16e-16	1.1127	9.65e-05	afr	missense_variant
	chr12:124807814:C:A	-7.5612	9.94e-17	0.9104	0.00030866	nfe	missense_variant
	chr12:124814309:T:C	8.7915	9.15e-12	1.2892	0.00035274	nfe	missense_variant
	chr12:124814996:C:T	-1.0624	2.17e-08	0.1898	0.0412179	sas	missense_variant
	chr12:57449928:G:A	-0.3654	1.13e-13	0.0492	0.278455	amr	missense_variant
	chr12:57472038:G:C	-0.2637	1.97e-08	0.047	0.771852	afr	missense_variant
	chr12:8946399:G:GAAC	-0.4858	1.57e-12	0.0687	0.312452	eas	inframe_insertion
	chr14:104801597:G:A	-0.4065	1.75e-09	0.0675	0.119653	nfe	missense_variant
	chr15:41529554:T:C	-0.2283	3.47e-08	0.0414	0.639463	afr	synonymous_variant
	chr15:41853738:G:C	-0.3042	4.03e-12	0.0439	0.449792	afr	missense_variant
	chr15:43528519:C:T	1.0011	2.56e-14	0.1314	0.0281632	nfe	missense_variant
	chr15:44289263:G:A	0.7496	1.37e-08	0.132	0.0277337	nfe	missense_variant
	chr15:58545904:A:ACG	6.6367	3.19e-12	0.9523	0.00036751	nfe	frameshift_variant
	chr15:58548387:C:T	-3.5831	9.18e-10	0.5852	0.00126404	nfe	missense_variant
	chr15:58563549:C:T	-4.7113	1.87e-23	0.4721	0.00360114	nfe	missense_variant
	chr15:89667122:CTTCTGCAGGGT:C	7.2565	1.13e-08	1.2709	0.00023524	nfe	frameshift_variant
	chr16:56346590:G:A	-0.3815	1.58e-13	0.0517	0.253	afr	3_prime_UTR_variant
	chr16:56346658:A:G	-0.4831	2.12e-13	0.0658	0.165179	eas	3_prime_UTR_variant
	chr16:56423670:C:T	0.6531	3.79e-12	0.094	0.0547893	nfe	splice_region_variant
	chr16:56626773:A:G	-0.5256	1.37e-14	0.0683	0.113121	nfe	synonymous_variant
	chr16:56626904:G:A	0.6695	7.42e-18	0.0778	0.0839066	nfe	missense_variant
	chr16:56639916:A:G	0.4603	1.67e-13	0.0624	0.231007	eas	missense_variant
	chr16:56805527:C:T	1.3376	1.13e-84	0.0686	0.151217	eas	synonymous_variant
	chr16:56821584:C:G	0.5057	1.72e-21	0.0531	0.919846	eas	synonymous_variant
	chr16:56839583:C:T	-0.9539	3.3e-66	0.0555	0.322493	eas	synonymous_variant
	chr16:56870675:C:G	1.2655	4.76e-29	0.1131	1	eas	missense_variant
	chr16:56872714:C:T	0.8767	8.31e-11	0.135	0.0740303	afr	synonymous_variant
	chr16:56879601:C:T	0.4672	9.86e-15	0.0604	0.162378	afr	synonymous_variant
	chr16:56885323:G:A	-1.0986	5e-54	0.071	0.0995413	nfe	synonymous_variant
	chr16:56887928:G:A	-1.0459	8.91e-14	0.1403	0.019613	nfe	missense_variant
	chr16:56932099:G:A	0.3347	7.76e-13	0.0467	0.900125	afr	upstream_gene_variant
	chr16:56935236:G:A	1.0336	1.73e-66	0.06	0.200249	sas	missense_variant
	chr16:56961996:T:A	-14.066	7.91e-11	2.1633	0.00202624	afr	missense_variant
	chr16:56969639:G:A	-11.177	3.59e-15	1.4205	0.00020721	sas	missense_variant
	chr16:56973384:G:T	-6.9467	4.56e-38	0.5385	0.00119114	nfe	synonymous_variant
	chr16:56973441:C:T	-2.1661	3.96e-123	0.0918	0.106353	afr	synonymous_variant
	chr16:56973449:T:C	9.1602	5.57e-12	1.3295	0.000294	nfe	missense_variant
	chr16:56975122:TTCAACACCAA:T	-16.128	3.18e-13	2.2133	2.94e-05	nfe	frameshift_variant
	chr16:56983407:G:A	4.1642	2.38e-303	0.1106	0.0704004	amr	missense_variant
	chr16:57025572:C:T	-0.8938	6.21e-12	0.13	0.0264945	nfe	missense_variant
	chr16:57026185:C:T	1.0487	6.65e-33	0.0878	0.0633178	nfe	synonymous_variant
	chr16:57026301:C:T	-0.6249	5.11e-19	0.0701	0.161162	afr	missense_variant
	chr16:57037201:T:C	-0.3115	1.1e-11	0.0459	0.722283	nfe	synonymous_variant
	chr16:57037202:A:G	1.9926	1.15e-31	0.1702	0.999419	eas	missense_variant
	chr16:57058065:T:C	0.5939	5.29e-12	0.0861	0.163573	afr	splice_region_variant
	chr16:57061863:C:T	0.3559	5.66e-10	0.0574	0.163	nfe	missense_variant
	chr16:57186104:A:C	-0.3247	1.48e-14	0.0422	0.436262	nfe	5_prime_UTR_variant
	chr16:57358821:A:C	0.6313	3.17e-11	0.0951	0.954138	afr	missense_variant
	chr16:67270978:G:A	14.862	1.44e-11	2.2005	0.00011766	nfe	missense_variant
	chr16:67542133:C:T	9.6317	3.71e-29	0.8593	0.00047046	nfe	synonymous_variant
	chr16:67544354:C:T	-0.5475	3.61e-10	0.0873	0.13216	afr	missense_variant
	chr16:67545756:C:T	-0.7628	7.03e-09	0.1317	0.0598096	sas	synonymous_variant
	chr16:67873336:C:G	-20.674	1.25e-08	3.6314	NA	NA	NA
	chr16:67886146:G:A	-0.897	1.7e-43	0.0649	0.216372	afr	missense_variant
	chr16:67940188:G:A	11.653	8.07e-10	1.8968	0.00062552	sas	missense_variant
	chr16:67942417:A:T	-1.2927	1.11e-26	0.1209	0.0287214	nfe	missense_variant
	chr16:67942754:G:A	22.622	1.5e-19	2.5011	8.82e-05	nfe	missense_variant
	chr16:67942948:C:T	-10.914	9.97e-19	1.2353	0.00494596	afr	missense_variant
	chr16:67942967:G:T	16.706	6.04e-09	2.8725	6.54e-05	amr	stop_gained
	chr16:68138513:A:T	0.7533	1.81e-30	0.0657	0.194203	sas	missense_variant
	chr16:68191612:G:A	0.4043	2.59e-08	0.0726	0.0910147	nfe	synonymous_variant
	chr16:68353438:C:T	-0.4328	1.75e-09	0.0719	0.100194	nfe	missense_variant
	chr16:69115255:G:A	-13.852	4.4e-09	2.3604	0.00014702	nfe	missense_variant
	chr17:39244798:A:G	0.3837	7.43e-12	0.056	0.920497	sas	non_coding_transcript_exon_variant
	chr17:39674647:A:G	0.4721	6.18e-26	0.0448	0.735915	sas	synonymous_variant
	chr17:39872381:G:T	-0.3622	2.85e-18	0.0416	0.493579	nfe	missense_variant
	chr17:39944420:C:G	-0.6105	2.02e-11	0.0911	0.0573462	nfe	missense_variant
	chr17:39965740:G:A	0.2842	9.6e-12	0.0417	0.552479	eas	missense_variant
	chr17:39974934:C:A	0.2679	1.16e-10	0.0416	0.484	eas	missense_variant
	chr17:40023239:A:G	0.3468	2.75e-14	0.0456	0.471957	sas	synonymous_variant
	chr17:42570011:A:G	-0.2732	2.88e-09	0.046	0.480033	sas	missense_variant
	chr17:43829684:G:A	2.6389	6.84e-11	0.4045	0.00232305	nfe	synonymous_variant
	chr17:43848758:C:T	2.5915	1.08e-99	0.1223	0.0309174	nfe	missense_variant
	chr17:43848886:C:T	3.4613	7.46e-14	0.4628	0.00261986	amr	synonymous_variant
	chr17:44250482:G:A	1.4961	4.83e-32	0.127	0.027741	nfe	synonymous_variant
	chr17:78399349:C:T	-0.4588	1.88e-27	0.0423	0.646173	amr	splice_region_variant
	chr18:23539813:G:A	-0.2703	7.4e-11	0.0415	0.626	eas	splice_region_variant
	chr18:49567494:C:T	-0.601	1.6e-39	0.0457	0.31841	eas	missense_variant
	chr18:49575468:G:A	-7.8629	1.94e-12	1.1171	0.00038565	eas	missense_variant
	chr18:49583585:A:G	4.1957	7.08e-113	0.1858	0.0120735	nfe	missense_variant
	chr18:49586795:C:T	-6.0321	5.24e-45	0.4285	0.00206	nfe	missense_variant
	chr18:49872179:G:A	-0.535	1.96e-25	0.0513	0.419055	eas	synonymous_variant
	chr18:50040277:A:G	-0.8331	5.33e-11	0.127	0.0371143	sas	missense_variant
	chr19:11240198:C:T	-6.7907	2.91e-13	0.9304	0.00098296	amr	stop_gained
	chr19:44878777:A:G	0.2909	4.01e-12	0.0419	0.692621	amr	3_prime_UTR_variant
	chr19:44893972:G:A	-0.8945	8.26e-15	0.1152	0.0867	afr	synonymous_variant
	chr19:44894050:C:T	0.8914	4.46e-12	0.1288	0.0420245	afr	synonymous_variant
	chr19:44908684:T:C	-1.0987	5.65e-81	0.0577	0.215439	afr	missense_variant
	chr19:44908822:C:T	-1.0785	1.59e-45	0.0762	0.104705	afr	missense_variant
	chr19:44945208:T:G	0.585	6.25e-42	0.0431	0.530754	eas	missense_variant
	chr19:45884086:G:A	0.4752	2.03e-14	0.0621	0.284146	afr	synonymous_variant
	chr19:54252060:A:G	-0.375	3.54e-14	0.0495	0.288	sas	synonymous_variant
	chr19:54279520:A:T	-0.4431	5.87e-16	0.0548	0.287701	sas	missense_variant
	chr19:54280275:C:T	0.5351	3.39e-22	0.0552	0.911809	afr	missense_variant
	chr19:8334744:A:G	0.2541	2.19e-09	0.0425	0.724721	afr	synonymous_variant
	chr19:8364439:G:A	-3.1035	5.75e-88	0.1561	0.0236133	amr	missense_variant
	chr19:8371280:C:T	-0.3388	4.78e-14	0.0449	0.314139	nfe	missense_variant
	chr19:8403453:C:T	0.2682	3.5e-09	0.0454	0.516229	eas	synonymous_variant
	chr2:164694691:T:C	0.5905	9.79e-21	0.0632	0.156931	afr	missense_variant
	chr2:173221764:C:T	-0.2879	1.08e-08	0.0504	0.308268	sas	3_prime_UTR_variant
	chr2:21001981:C:T	-0.7589	4.18e-11	0.115	0.0406131	amr	missense_variant
	chr2:21002881:C:T	0.2986	3.77e-08	0.0543	0.182897	nfe	missense_variant
	chr2:21011100:T:C	1.0823	5.41e-23	0.1096	0.0409918	nfe	missense_variant
	chr2:21015495:C:T	-1.6129	4.53e-08	0.2949	0.00768911	sas	missense_variant
	chr2:210476625:C:T	0.233	2.09e-08	0.0416	0.609242	eas	5_prime_UTR_variant
	chr2:210591913:A:G	0.2354	1.56e-08	0.0416	0.615241	sas	missense_variant
	chr2:210675783:C:A	0.2879	8.56e-11	0.0444	0.366	afr	missense_variant
	chr2:264019:C:A	-0.2386	5e-08	0.0438	0.343542	nfe	5_prime_UTR_variant
	chr2:48755616:G:GGCTGCA	-0.2846	1.44e-09	0.047	0.267208	nfe	inframe_insertion
	chr20:34994152:G:A	-0.2964	2.42e-11	0.0444	0.562	amr	synonymous_variant
	chr20:44413724:C:T	2.0661	2.18e-65	0.121	0.0507151	amr	missense_variant
	chr20:45842037:T:C	0.2942	4.61e-12	0.0425	0.652895	amr	synonymous_variant
	chr20:45947863:T:C	-0.929	7.23e-66	0.0542	0.203988	sas	3_prime_UTR_variant
	chr20:45950035:T:A	-0.4681	6.32e-14	0.0624	0.345901	eas	synonymous_variant
	chr20:46016326:G:A	0.5086	5.3e-18	0.0588	0.235282	sas	synonymous_variant
	chr21:45456259:C:T	0.3181	5.72e-10	0.0513	0.255	afr	synonymous_variant
	chr22:21629916:A:G	-0.311	1.96e-13	0.0423	0.51774	eas	synonymous_variant
	chr22:30505605:T:C	-0.2649	2.8e-08	0.0477	0.282318	amr	missense_variant
	chr22:38481456:T:G	-0.2574	1.57e-08	0.0455	0.361809	eas	missense_variant
	chr3:49653194:G:A	-0.3577	4.3e-08	0.0653	0.126861	nfe	missense_variant
	chr3:50115923:T:C	0.2403	1.27e-08	0.0422	0.885417	eas	synonymous_variant
	chr3:52357719:A:C	0.4417	9.61e-17	0.0532	0.258592	afr	synonymous_variant
	chr3:52521941:T:C	0.2555	9.48e-10	0.0418	0.706386	afr	synonymous_variant
	chr4:102262353:C:T	0.349	4.19e-14	0.0462	0.306852	afr	3_prime_UTR_variant
	chr4:102263082:G:A	1.0495	2e-09	0.175	0.015597	nfe	missense_variant
	chr4:102267552:C:T	1.1974	3.13e-49	0.0812	0.0704223	nfe	missense_variant
	chr4:102827067:G:A	-0.3342	2.66e-10	0.0529	0.228946	amr	5_prime_UTR_variant
	chr4:103145304:A:G	0.3001	1.21e-08	0.0527	0.202518	nfe	missense_variant
	chr4:109717668:C:T	2.1382	2.17e-17	0.252	0.0060427	nfe	missense_variant
	chr4:68477569:A:G	0.269	2.82e-08	0.0485	0.275469	amr	missense_variant
	chr4:86887867:C:G	0.3082	7.7e-09	0.0534	0.21713	sas	missense_variant
	chr4:967585:G:A	-0.3071	1.37e-13	0.0415	0.511456	amr	synonymous_variant
	chr5:75669297:G:A	0.2469	1.16e-08	0.0433	0.652141	nfe	stop_gained
	chr6:127155371:G:A	0.2367	1.18e-08	0.0415	0.601781	afr	synonymous_variant
	chr6:27911422:C:A	0.4181	8.23e-10	0.0681	0.0874353	nfe	missense_variant
	chr6:28398374:A:G	-0.4241	4.23e-10	0.0679	0.0878305	nfe	missense_variant
	chr6:28923399:T:C	-0.4069	1.47e-09	0.0673	0.0901353	nfe	synonymous_variant
	chr6:29374998:G:A	0.4557	4.88e-12	0.066	0.0945155	nfe	missense_variant
	chr6:30926164:G:A	0.3013	4.57e-09	0.0514	0.1988	nfe	missense_variant
	chr6:30987096:G:A	0.2837	6.94e-09	0.049	0.290851	nfe	synonymous_variant
	chr6:31142614:G:C	0.2552	8.87e-09	0.0444	0.317991	nfe	missense_variant
	chr6:31506223:G:A	0.2936	5.23e-11	0.0447	0.372397	afr	missense_variant
	chr6:31573007:C:A	0.2389	2.69e-08	0.043	0.501804	afr	missense_variant
	chr6:31664357:C:A	0.3939	6.45e-14	0.0525	0.19329	afr	missense_variant
	chr6:32058086:C:T	0.394	4.28e-12	0.0569	0.147492	nfe	synonymous_variant
	chr6:34857885:T:C	-0.3974	1.83e-11	0.0591	0.254257	afr	synonymous_variant
	chr6:42978752:C:A	-0.2689	1.14e-10	0.0417	0.4535	nfe	synonymous_variant
	chr7:107169848:G:C	-0.2939	1.73e-08	0.0521	0.195315	nfe	5_prime_UTR_variant
	chr7:6416716:G:T	-0.3239	7.28e-11	0.0497	0.224229	nfe	synonymous_variant
	chr7:73557201:C:G	0.338	2.18e-13	0.0461	0.385596	afr	non_coding_transcript_exon_variant
	chr7:73606007:C:G	0.6574	2.3e-25	0.0632	0.126973	nfe	missense_variant
	chr8:102838824:T:C	0.271	1.5e-08	0.0479	0.380962	sas	synonymous_variant
	chr8:115623715:C:T	-0.4082	7.51e-22	0.0425	0.839058	eas	5_prime_UTR_variant
	chr8:143213279:C:T	-0.4333	1.43e-15	0.0543	0.18624	nfe	synonymous_variant
	chr8:143213907:G:T	0.2852	1.06e-11	0.042	0.438609	nfe	synonymous_variant
	chr8:19948197:G:A	2.6794	8.11e-66	0.1564	0.0459381	afr	missense_variant
	chr8:19951924:G:A	-0.8343	2.62e-13	0.1141	0.111074	afr	synonymous_variant
	chr8:19954222:G:A	10.862	1.41e-27	0.9982	0.00065488	amr	missense_variant
	chr8:19956018:A:G	-3.9084	1.35e-130	0.1607	0.0185784	nfe	missense_variant
	chr8:19960925:C:A	-0.6402	8.37e-25	0.0623	0.222672	afr	missense_variant
	chr8:19962213:C:G	2.3751	5.39e-256	0.0695	0.109629	eas	stop_gained
	chr9:104569446:C:T	-1.6986	5.89e-13	0.2358	0.00767354	nfe	synonymous_variant
	chr9:104794495:T:G	-15.599	1.72e-43	1.1281	0.00065157	nfe	missense_variant
	chr9:104796190:T:C	12.897	7.3e-18	1.4979	0.00038462	eas	missense_variant
	chr9:104798503:C:T	5.7898	1.14e-11	0.8531	0.00051455	nfe	missense_variant
	chr9:104799864:T:C	-11.82	6.37e-10	1.9123	4.41e-05	nfe	missense_variant
	chr9:104806424:C:T	-0.6516	2.7e-18	0.0747	0.293798	eas	synonymous_variant
	chr9:104812587:C:T	19.081	4.56e-08	3.4899	NA	NA	missense_variant
	chr9:104816339:G:A	3.2013	1.87e-10	0.5024	0.00210257	nfe	missense_variant
	chr9:104825752:C:T	-0.8045	5.22e-21	0.0855	0.409021	eas	missense_variant
	chr9:104826974:C:T	-1.3397	9.53e-32	0.1143	0.109308	amr	missense_variant
	chr9:104831048:C:A	17.667	1.08e-24	1.722	0.000103	nfe	missense_variant
	chr9:104840397:G:A	0.5654	1.69e-16	0.0686	0.0988119	nfe	synonymous_variant
	chr9:104855152:C:T	-0.3327	3e-08	0.06	0.33062	eas	intron_variant
	chr9:104856017:G:A	-1.2159	7.25e-11	0.1866	0.0129927	nfe	synonymous_variant
	chr9:5073770:G:T	9.8891	4.25e-20	1.0771	0.00062189	sas	missense_variant
Lipid Type	MarkerId	Effect_metal	P-value_metal	StdErr_metal	gnomad_popmax_AF	gnomad_popmax_pop	most_severe_consequence
TC	chr1:109186705:G:C	1.1153	2.28e-09	0.1866	0.11206	nfe	5_prime_UTR_variant
	chr1:109202996:T:C	-1.1782	1.41e-09	0.1946	0.968097	eas	missense_variant
	chr1:109217154:A:G	0.7478	3.95e-08	0.1361	0.481888	eas	non_coding_transcript_exon_variant
	chr1:109250412:C:T	3.7791	1.43e-13	0.5111	0.0140228	nfe	synonymous_variant
	chr1:109258723:C:T	3.8183	1.75e-12	0.5414	0.0133467	nfe	missense_variant
	chr1:109263691:T:C	1.2838	7.16e-11	0.197	0.237071	afr	missense_variant
	chr1:109267579:G:A	4.3957	4.28e-46	0.3084	0.0362636	nfe	synonymous_variant
	chr1:109267922:C:A	1.0957	4.63e-13	0.1514	0.422158	eas	synonymous_variant
	chr1:109281628:G:A	3.6673	5.55e-60	0.2245	0.0839485	nfe	synonymous_variant
	chr1:109297547:C:T	4.1818	1.96e-26	0.3931	0.0249471	nfe	missense_variant
	chr1:109354481:A:G	0.9004	7.92e-12	0.1316	0.958253	eas	synonymous_variant
	chr1:109477999:A:G	-5.0594	1.02e-09	0.8286	0.00659867	nfe	missense_variant
	chr1:109507558:C:T	4.5784	3.76e-10	0.7309	0.0074098	nfe	missense_variant
	chr1:220796686:A:G	1.4655	5.14e-29	0.1311	0.916731	afr	missense_variant
	chr1:220798986:G:C	-0.7579	3.47e-10	0.1208	0.589237	eas	non_coding_transcript_exon_variant
	chr1:55039925:G:GCGCA	-45.372	1.81e-10	7.1155	1.47e-05	nfe	frameshift_variant
	chr1:55039974:G:T	16.741	3.04e-281	0.4672	0.0162224	nfe	missense_variant
	chr1:55046549:C:G	-32.219	9.86e-10	5.2717	0.00289491	afr	stop_gained
	chr1:55046594:C:A	34.497	5.41e-09	5.9129	0.00052342	amr	missense_variant
	chr1:55052701:C:T	21.019	2.18e-39	1.6007	0.00099938	nfe	missense_variant
	chr1:55058528:T:C	-28.698	1.68e-15	3.604	0.00013235	nfe	missense_variant
	chr1:55058564:G:A	-1.1437	1.45e-13	0.1547	0.990906	eas	missense_variant
	chr1:55058636:G:A	41.685	3.29e-24	4.1066	0.00016173	nfe	missense_variant
	chr1:55058640:G:C	48.768	4.71e-17	5.81	1.47e-05	nfe	missense_variant
	chr1:55063542:C:A	34.621	2.47e-29	3.0789	0.00846395	afr	stop_gained
	chr1:62584148:G:A	2.9038	1.63e-122	0.1234	0.441988	afr	3_prime_UTR_variant
	chr1:62597921:GAACTC:G	26.417	2.93e-26	2.4918	0.00053	nfe	frameshift_variant
	chr1:62597996:CAACT:C	-27.606	3.38e-11	4.1645	0.0002073	sas	frameshift_variant
	chr1:62604035:T:G	-30.154	2.1e-19	3.3476	0.00019162	nfe	missense_variant
	chr1:92513797:A:G	0.9059	1.67e-09	0.1503	0.968956	eas	synonymous_variant
	chr10:112157327:T:A	1.4541	1.43e-28	0.1311	0.827879	sas	synonymous_variant
	chr10:122850511:G:A	-0.6553	2.7e-08	0.1179	0.556952	nfe	missense_variant
	chr10:45463408:G:C	-1.0198	1.17e-13	0.1374	0.293783	amr	missense_variant
	chr10:45750109:T:C	1.046	2.49e-11	0.1567	0.239685	amr	missense_variant
	chr10:50814012:C:T	-3.6233	5.77e-09	0.6222	0.0092481	nfe	missense_variant
	chr11:116791691:G:C	-4.1249	2.25e-65	0.2416	0.113154	amr	missense_variant
	chr11:116820959:T:A	0.9498	2.74e-10	0.1505	0.200727	nfe	missense_variant
	chr11:116821618:C:T	2.101	6.04e-33	0.1757	0.885415	afr	missense_variant
	chr11:116823155:C:T	-3.094	1.88e-10	0.4856	0.0148758	nfe	missense_variant
	chr11:116830819:T:C	-2.4192	1.53e-72	0.1343	0.739262	nfe	synonymous_variant
	chr11:116857914:G:C	-1.6232	1.02e-25	0.1548	0.260283	sas	missense_variant
	chr11:117168025:T:A	1.8611	1.75e-13	0.2526	0.0988	sas	3_prime_UTR_variant
	chr11:117315790:G:A	-1.9006	7.77e-09	0.3292	0.0481803	sas	synonymous_variant
	chr11:126290931:C:T	-2.7061	2.44e-10	0.4274	0.0212816	nfe	missense_variant
	chr11:18578775:T:G	-1.127	4.89e-10	0.1811	0.241538	eas	synonymous_variant
	chr11:47618877:G:C	0.7376	2.66e-08	0.1326	0.585426	nfe	missense_variant
	chr11:61828092:C:T	1.4221	6.77e-20	0.1557	0.169137	nfe	intron_variant
	chr12:109446323:G:GA	0.7829	5.25e-10	0.126	0.391432	afr	3_prime_UTR_variant
	chr12:109557065:A:T	0.6991	2.83e-09	0.1177	0.72374	afr	missense_variant
	chr12:109576074:G:A	-1.1135	2.45e-09	0.1867	0.130257	nfe	missense_variant
	chr12:120978847:A:C	1.4047	1.77e-28	0.1269	0.416805	sas	missense_variant
	chr12:8917770:T:A	0.8549	4.62e-11	0.1299	0.83285	sas	synonymous_variant
	chr12:8946399:G:GAAC	-1.5663	9.24e-16	0.1949	0.312452	eas	inframe_insertion
	chr12:9079672:T:C	0.8129	5.73e-11	0.1241	0.358575	amr	missense_variant
	chr13:113835744:ACT:A	-0.9357	7.26e-09	0.1618	0.164612	nfe	non_coding_transcript_exon_variant
	chr13:32402221:G:A	1.0681	4.5e-12	0.1543	0.366371	eas	3_prime_UTR_variant
	chr16:56981179:G:C	2.1981	8.49e-17	0.2641	0.0740741	amr	missense_variant
	chr16:67964017:T:C	1.2085	6.68e-12	0.1761	0.219373	afr	missense_variant
	chr16:71537379:A:G	-2.5331	2.47e-08	0.4543	0.019094	nfe	synonymous_variant
	chr16:71634731:T:G	0.8748	1.15e-12	0.123	0.744303	eas	synonymous_variant
	chr16:71634897:G:A	-1.2147	1.25e-14	0.1575	0.990359	eas	3_prime_UTR_variant
	chr16:71949873:G:C	-0.9048	1.99e-13	0.1231	0.662408	eas	missense_variant
	chr16:71953047:A:G	1.2034	4.08e-19	0.1347	0.975416	eas	synonymous_variant
	chr16:71967211:G:A	-1.3265	1.96e-22	0.1361	0.411143	sas	synonymous_variant
	chr16:72009140:C:T	1.1795	1.6e-19	0.1305	0.730365	eas	5_prime_UTR_variant
	chr16:72060449:G:A	-1.4548	4.44e-08	0.2658	0.0462337	nfe	synonymous_variant
	chr16:72076424:G:T	2.7207	1.27e-09	0.4481	0.0231529	nfe	synonymous_variant
	chr16:72119619:G:A	-1.8876	7.73e-18	0.2194	1	eas	3_prime_UTR_variant
	chr17:39981111:G:A	-0.7467	2.36e-10	0.1178	0.630287	afr	synonymous_variant
	chr17:47374528:G:A	-0.8389	3.76e-12	0.1208	0.73221	afr	missense_variant
	chr17:47709086:C:T	-0.9613	2.67e-16	0.1174	0.639984	afr	synonymous_variant
	chr17:48646866:A:T	-0.7291	3.68e-09	0.1236	0.568478	afr	non_coding_transcript_exon_variant
	chr17:66214462:A:C	2.294	4.12e-11	0.3476	0.0341578	amr	missense_variant
	chr17:69085137:A:G	5.8683	6.6e-45	0.4173	0.0183013	nfe	missense_variant
	chr17:69294699:T:C	0.9993	1.73e-09	0.166	0.228831	afr	missense_variant
	chr17:7176997:C:T	1.2195	8.15e-16	0.1515	0.311373	eas	synonymous_variant
	chr17:7308464:T:G	-10.849	3.85e-23	1.0949	0.00254457	nfe	5_prime_UTR_variant
	chr17:7675327:C:T	1.0749	5.11e-10	0.1729	0.966937	eas	5_prime_UTR_variant
	chr17:78399349:C:T	-0.6913	8.02e-09	0.1199	0.646173	amr	splice_region_variant
	chr18:49567494:C:T	-1.0076	7.51e-15	0.1296	0.31841	eas	missense_variant
	chr18:49583585:A:G	7.9382	3.01e-51	0.5271	0.0120735	nfe	missense_variant
	chr18:49586795:C:T	-10.949	3.67e-19	1.2239	0.00205828	nfe	missense_variant
	chr18:49872179:G:A	-1.1005	3.89e-14	0.1455	0.419055	eas	synonymous_variant
	chr19:10548983:C:T	1.3858	7.15e-16	0.1718	0.181289	sas	missense_variant
	chr19:10559675:C:T	4.4184	6.7e-16	0.5471	0.0163765	sas	missense_variant
	chr19:10584044:G:A	3.2747	3.78e-38	0.2536	0.0599553	nfe	synonymous_variant
	chr19:10625505:G:A	-1.7228	3.2e-09	0.291	0.0438019	nfe	intron_variant
	chr19:10631494:A:G	1.4284	1.36e-22	0.146	0.93468	afr	missense_variant
	chr19:10685339:A:G	-2.1557	4e-10	0.3447	0.0324544	nfe	3_prime_UTR_variant
	chr19:10829116:T:C	-1.6727	1.22e-37	0.1304	0.577756	eas	synonymous_variant
	chr19:10835740:C:T	2.5386	1.98e-57	0.1589	0.168958	nfe	non_coding_transcript_exon_variant
	chr19:10923363:T:A	4.2586	3.04e-68	0.2439	0.0656792	nfe	missense_variant
	chr19:10989338:C:T	16.574	4.5e-11	2.5164	0.0118887	afr	synonymous_variant
	chr19:10994917:A:G	2.0331	9.31e-12	0.2982	0.0409807	nfe	synonymous_variant
	chr19:10994932:T:C	-1.3377	1.19e-26	0.1252	0.413179	sas	synonymous_variant
	chr19:11013062:C:T	6.7658	9.28e-27	0.6318	0.052316	sas	synonymous_variant
	chr19:11058838:C:T	2.8431	1.48e-27	0.2614	0.0583652	nfe	synonymous_variant
	chr19:11060163:T:C	-1.6771	4.03e-38	0.1299	0.33209	sas	synonymous_variant
	chr19:11100236:C:T	6.3009	2.77e-253	0.1854	0.119636	nfe	synonymous_variant
	chr19:11102774:G:A	-91.422	1.08e-16	11.021	0.00020695	sas	missense_variant
	chr19:11107403:G:A	-17.165	1.41e-08	3.0262	0.00131372	amr	missense_variant
	chr19:11113589:A:G	1.6667	2.32e-41	0.1237	0.747135	afr	synonymous_variant
	chr19:11113620:G:A	-51.477	1.81e-14	6.7171	5.88e-05	nfe	missense_variant
	chr19:11116878:C:T	1.1212	4.62e-10	0.1799	0.132436	nfe	synonymous_variant
	chr19:11120205:T:C	1.612	2.35e-35	0.1299	0.506702	amr	synonymous_variant
	chr19:11120436:C:T	-70.171	7.96e-12	10.26	7.24e-05	afr	missense_variant
	chr19:11123210:C:T	-3.9329	6.18e-09	0.6767	0.00789381	nfe	missense_variant
	chr19:11193267:A:G	0.8557	2.35e-12	0.122	0.61702	afr	synonymous_variant
	chr19:11213323:C:T	5.0532	3.29e-09	0.8541	0.00592368	nfe	synonymous_variant
	chr19:19268740:C:T	5.6763	2.09e-133	0.2309	0.0969345	sas	missense_variant
	chr19:19269704:A:G	-7.1521	1.09e-39	0.5425	0.0117038	nfe	missense_variant
	chr19:19269837:T:C	-1.5281	2.96e-29	0.1361	0.617611	afr	non_coding_transcript_exon_variant
	chr19:19270187:G:T	2.4758	1.27e-56	0.1561	0.345947	sas	synonymous_variant
	chr19:19626877:C:T	-0.853	1.28e-09	0.1405	0.32559	eas	synonymous_variant
	chr19:2820107:G:A	-0.7417	1.64e-08	0.1313	0.424815	eas	synonymous_variant
	chr19:44428735:C:CT	6.8159	5.68e-16	0.8419	0.00608967	nfe	frameshift_variant
	chr19:44524079:T:C	-2.7955	1.52e-26	0.2622	0.0744686	afr	missense_variant
	chr19:44647342:G:A	4.196	3.12e-53	0.2732	0.157611	sas	missense_variant
	chr19:44676359:C:T	9.3706	1.76e-118	0.4049	0.0205135	nfe	synonymous_variant
	chr19:44794116:T:A	-3.2046	2.14e-12	0.4562	0.0371803	amr	stop_lost
	chr19:44813331:G:A	8.851	1.26e-143	0.3469	0.0313814	nfe	missense_variant
	chr19:44819913:CCATCCCCAACTCATCCT:C	2.9588	3.8e-122	0.1259	0.743	afr	3_prime_UTR_variant
	chr19:44878491:TGAG:T	12.937	4.38e-19	1.4492	0.00259327	nfe	inframe_deletion
	chr19:44878660:C:T	-2.4693	1e-60	0.1502	0.261081	amr	3_prime_UTR_variant
	chr19:44878777:A:G	-2.7139	1.85e-110	0.1215	0.692621	amr	3_prime_UTR_variant
	chr19:44893972:G:A	16.026	1.84e-303	0.3333	0.0867381	afr	synonymous_variant
	chr19:44894050:C:T	-8.0015	3.45e-102	0.3728	0.0420245	afr	synonymous_variant
	chr19:44908684:T:C	8.3626	1.55e-303	0.1672	0.215439	afr	missense_variant
	chr19:44908730:G:A	26.344	3.16e-08	4.7619	0.00025003	nfe	missense_variant
	chr19:44908822:C:T	18.193	1.07e-303	0.2209	0.104705	afr	missense_variant
	chr19:44992837:C:T	-7.1614	4.73e-11	1.0885	0.00320522	nfe	missense_variant
	chr19:45152075:T:C	1.4851	1.04e-12	0.2084	0.135404	sas	missense_variant
	chr19:45152378:G:A	10.702	7.55e-36	0.8563	0.00452	nfe	missense_variant
	chr19:45408754:C:T	18.428	5.94e-20	2.015	0.00032377	nfe	synonymous_variant
	chr19:45629998:G:A	1.0017	2.1e-08	0.1788	0.157	afr	missense_variant
	chr19:45642403:C:T	2.3566	6.14e-16	0.2914	0.0782285	sas	non_coding_transcript_exon_variant
	chr19:45772718:G:C	1.1989	1.25e-10	0.1864	0.23488	sas	missense_variant
	chr19:45884086:G:A	1.4225	2.46e-15	0.1797	0.284146	afr	synonymous_variant
	chr19:48746186:A:T	-1.4122	2.03e-27	0.1302	0.844453	eas	intron_variant
	chr19:49514281:G:C	-3.8598	2.26e-08	0.6903	0.00795237	nfe	missense_variant
	chr2:117949706:A:T	-1.3784	1e-09	0.2256	0.0846574	nfe	3_prime_UTR_variant
	chr2:168973818:A:G	-1.126	9.26e-21	0.1205	0.716621	eas	missense_variant
	chr2:202275121:T:C	1.1294	2.38e-09	0.1892	0.23499	sas	synonymous_variant
	chr2:202556476:G:A	-1.2407	1.77e-11	0.1845	0.242952	sas	synonymous_variant
	chr2:202901033:T:C	-1.0828	2.77e-09	0.1821	0.124838	nfe	missense_variant
	chr2:21002482:T:C	5.4141	3.81e-18	0.6234	0.0097604	nfe	missense_variant
	chr2:21002881:C:T	2.0054	2.1e-38	0.1548	0.183	nfe	missense_variant
	chr2:21005955:C:T	-1.6307	1.29e-15	0.204	0.100537	amr	missense_variant
	chr2:21006019:CA:C	-102.85	2.04e-56	6.4986	1.47e-05	nfe	frameshift_variant
	chr2:21006196:G:A	-12.311	1.17e-10	1.9106	0.0006517	afr	missense_variant
	chr2:21006288:C:T	-53.222	5.24e-65	3.1258	0.00047	nfe	missense_variant
	chr2:21006574:G:C	-4.1609	2.73e-12	0.5952	0.0106449	nfe	missense_variant
	chr2:21006629:AG:A	75.828	5.39e-09	12.996	5.88e-05	nfe	frameshift_variant
	chr2:21008720:G:A	4.0792	2.29e-21	0.4298	0.0322729	afr	synonymous_variant
	chr2:21009304:G:A	97.899	7.05e-28	8.9449	2.94e-05	nfe	stop_gained
	chr2:21011100:T:C	-4.5281	2.47e-47	0.3133	0.0409918	nfe	missense_variant
	chr2:21011300:AAC:A	72.551	3.35e-12	10.42	NA	NA	NA
	chr2:21012447:T:C	-41.646	1.62e-12	5.8957	0.00026178	amr	missense_variant
	chr2:21015495:C:T	8.0899	7.97e-22	0.8427	0.00768911	sas	missense_variant
	chr2:21019741:G:A	-17.193	5.93e-26	1.6319	0.00111683	nfe	missense_variant
	chr2:21026844:C:T	4.7711	4.28e-52	0.3141	0.0355	amr	missense_variant
	chr2:21032391:G:A	102.11	3.54e-39	7.7981	2.94e-05	nfe	stop_gained
	chr2:21038086:C:A	112.12	6.3e-18	12.996	1.47e-05	nfe	stop_gained
	chr2:21043902:GGCAGCGCCA:G	-3.8739	5.43e-207	0.1262	0.327379	amr	inframe_deletion
	chr2:233693556:A:C	-0.7696	6.43e-10	0.1245	0.443271	sas	missense_variant
	chr2:233718890:C:A	-1.5932	9.22e-11	0.2459	0.0574175	nfe	missense_variant
	chr2:27201045:G:A	1.6813	6.02e-11	0.257	0.0924927	sas	missense_variant
	chr2:27282890:C:T	-1.3964	1.56e-08	0.2469	0.0666451	nfe	synonymous_variant
	chr2:27453420:A:T	-0.9659	1.56e-15	0.1212	0.437459	amr	missense_variant
	chr2:27578626:T:C	1.7942	2.23e-40	0.1349	0.488404	eas	missense_variant
	chr2:27579938:A:G	-1.361	9.1e-21	0.1456	0.355212	eas	synonymous_variant
	chr2:43809774:T:C	0.9548	8.08e-10	0.1554	0.262696	afr	3_prime_UTR_variant
	chr2:43809783:T:C	-0.8238	2.56e-08	0.1479	0.34618	afr	3_prime_UTR_variant
	chr2:43825008:T:C	7.4477	1.03e-09	1.2201	0.0533301	afr	missense_variant
	chr2:43826460:G:A	-9.1541	2.08e-11	1.3662	0.00351821	sas	synonymous_variant
	chr2:43838600:C:G	5.8459	2.06e-10	0.9196	0.00486679	nfe	missense_variant
	chr2:43839108:G:C	4.3055	1.27e-72	0.2389	0.0691935	amr	missense_variant
	chr2:43852467:G:A	-2.0746	1.35e-14	0.2694	0.0928305	sas	synonymous_variant
	chr2:43872294:C:A	1.6296	2.39e-27	0.1504	0.279727	afr	missense_variant
	chr20:25206577:G:A	-0.7412	3.86e-09	0.1258	0.612611	eas	missense_variant
	chr20:25280295:A:G	0.7345	5.26e-10	0.1182	0.917468	eas	synonymous_variant
	chr20:32839829:C:T	-0.8587	2.9e-08	0.1548	0.381196	afr	synonymous_variant
	chr20:35434589:C:A	-0.8006	7.07e-11	0.1228	0.720296	eas	missense_variant
	chr20:35528453:T:C	-1.1915	7.84e-14	0.1594	0.296	sas	missense_variant
	chr20:35627312:C:CA	1.2409	1.46e-10	0.1936	0.144873	sas	frameshift_variant
	chr20:35914185:G:A	1.1102	1.22e-08	0.1949	0.152778	sas	missense_variant
	chr20:36008449:C:T	0.8917	1.88e-09	0.1484	0.418947	sas	missense_variant
	chr20:44413724:C:T	4.6233	2.86e-41	0.3436	0.0507	amr	missense_variant
	chr21:39192930:CA:C	0.6718	1.48e-08	0.1186	0.54627	afr	3_prime_UTR_variant
	chr3:119817970:G:A	1.6254	3.12e-10	0.2583	0.954022	amr	3_prime_UTR_variant
	chr3:160436959:A:G	-0.6747	9.61e-09	0.1176	0.538529	afr	3_prime_UTR_variant
	chr3:32537013:T:C	-1.5224	5.49e-12	0.2209	0.0773273	nfe	missense_variant
	chr3:58420967:G:C	1.7429	4.32e-16	0.2144	0.102282	sas	3_prime_UTR_variant
	chr4:102267552:C:T	2.1008	7.6e-20	0.2304	0.0704223	nfe	missense_variant
	chr4:154568456:C:T	-6.3833	2.12e-15	0.8045	0.00512	nfe	missense_variant
	chr4:3442776:G:A	-1.3147	1.59e-09	0.2178	0.139593	sas	synonymous_variant
	chr4:3448188:A:G	3.2566	1.69e-09	0.5405	0.016798	sas	missense_variant
	chr4:68477569:A:G	1.3711	2.02e-23	0.1375	0.275469	amr	missense_variant
	chr4:68670366:A:C	0.8256	1.79e-12	0.1171	0.587995	afr	missense_variant
	chr5:156949692:A:G	1.4686	4.11e-11	0.2225	0.999808	eas	missense_variant
	chr5:157052498:A:G	1.6192	1.81e-23	0.1622	0.987423	eas	missense_variant
	chr5:157104725:C:A	-0.9865	1.23e-10	0.1533	0.987105	eas	missense_variant
	chr5:75029077:C:T	-1.3158	1.7e-23	0.1317	0.506245	afr	missense_variant
	chr5:75104691:G:C	-2.5441	6.21e-56	0.1615	0.162707	nfe	missense_variant
	chr5:75210833:C:T	-1.152	4.49e-16	0.1418	0.393	sas	synonymous_variant
	chr5:75611678:G:A	-1.8594	5.96e-19	0.2091	0.166943	sas	missense_variant
	chr5:75625861:G:A	-2.6864	1.28e-80	0.1413	0.430319	sas	missense_variant
	chr5:75656076:G:A	-2.2113	4.24e-29	0.1975	0.292296	eas	synonymous_variant
	chr5:75669297:G:A	2.4192	2.55e-86	0.1229	0.652141	nfe	stop_gained
	chr5:75702773:G:A	-1.6052	3.61e-12	0.2309	0.131677	sas	synonymous_variant
	chr6:160047246:A:G	-0.9372	1.63e-15	0.1176	0.67	eas	synonymous_variant
	chr6:160122091:T:C	-0.8214	1.44e-08	0.1449	0.391777	eas	synonymous_variant
	chr6:160122116:C:T	-3.1049	2.96e-39	0.2369	0.0753968	nfe	missense_variant
	chr6:160136611:C:T	-2.9276	3.02e-12	0.4196	0.123793	eas	missense_variant
	chr6:160139813:A:G	-0.8299	4.86e-12	0.1201	0.735	amr	missense_variant
	chr6:160139848:CATG:C	1.8832	2.07e-34	0.1539	0.243175	amr	inframe_deletion
	chr6:160258368:C:A	0.8095	2.15e-11	0.1209	0.412231	nfe	synonymous_variant
	chr6:160348779:C:T	0.9801	7.27e-17	0.1175	0.57488	afr	synonymous_variant
	chr6:160407110:T:C	4.7497	1.67e-12	0.6728	0.00760071	nfe	synonymous_variant
	chr6:160410764:G:A	-14.491	8.14e-12	2.1198	0.00242242	amr	missense_variant
	chr6:160531806:G:A	-1.3378	3.26e-24	0.1318	0.277117	nfe	missense_variant
	chr6:160586506:G:C	0.7824	2.25e-10	0.1234	0.557979	afr	missense_variant
	chr6:16145242:C:T	1.2172	4.27e-09	0.2072	0.095021	nfe	synonymous_variant
	chr6:26092913:G:A	2.3701	1.25e-24	0.2313	0.0646594	nfe	missense_variant
	chr6:29556180:A:G	-1.1355	1.69e-09	0.1885	0.0944742	nfe	synonymous_variant
	chr6:29608616:A:G	1.1023	1.72e-12	0.1562	0.316805	sas	synonymous_variant
	chr6:29666235:A:G	1.6023	1.21e-14	0.2077	0.998265	eas	missense_variant
	chr6:29829643:C:T	-1.617	5.51e-11	0.2466	0.124377	sas	missense_variant
	chr6:30108087:A:G	1.0769	2.83e-19	0.12	0.863707	eas	synonymous_variant
	chr6:30154377:T:C	1.4892	1.76e-13	0.2022	0.997679	eas	synonymous_variant
	chr6:30163769:A:G	0.9502	1.17e-09	0.1562	0.385874	sas	missense_variant
	chr6:30198489:C:T	0.8668	4.42e-10	0.1389	0.350276	afr	synonymous_variant
	chr6:30345563:G:C	-0.8734	5.3e-10	0.1406	0.3625	sas	missense_variant
	chr6:30704212:G:C	-1.4986	5.15e-10	0.2411	0.108506	sas	synonymous_variant
	chr6:30744028:C:G	1.2938	8.14e-10	0.2106	0.996343	eas	missense_variant
	chr6:30894646:C:T	1.073	9.48e-14	0.1441	0.199332	nfe	missense_variant
	chr6:30914426:T:C	0.8441	1.02e-12	0.1184	0.861229	eas	synonymous_variant
	chr6:31025536:C:T	1.1388	2.13e-13	0.1551	0.154704	nfe	synonymous_variant
	chr6:31032362:C:T	-1.3544	3.35e-13	0.1861	0.135346	amr	synonymous_variant
	chr6:31112239:C:G	-1.2283	2.36e-16	0.1498	0.177705	nfe	missense_variant
	chr6:31138682:C:A	-1.7526	1.33e-17	0.2052	0.170543	amr	missense_variant
	chr6:31154787:C:G	2.5837	7.76e-12	0.3776	0.0257473	nfe	synonymous_variant
	chr6:31166345:A:AGC	1.9219	9.26e-12	0.2819	0.0927	sas	frameshift_variant
	chr6:31400097:T:C	1.5608	2.8e-11	0.2345	0.063369	afr	5_prime_UTR_variant
	chr6:31506180:C:G	-1.3762	9.75e-16	0.1714	0.123513	afr	missense_variant
	chr6:31557671:C:T	-1.1998	1.17e-12	0.1688	0.230482	sas	synonymous_variant
	chr6:31572779:T:C	1.0955	3.08e-16	0.1341	0.336134	sas	missense_variant
	chr6:31572980:A:C	1.8431	2.31e-13	0.2515	0.0632	nfe	missense_variant
	chr6:31573007:C:A	0.7364	1.63e-09	0.1221	0.501804	afr	missense_variant
	chr6:31626851:T:A	-1.1003	2.27e-10	0.1735	0.995385	eas	synonymous_variant
	chr6:31642909:A:G	0.8333	1.45e-12	0.1177	0.607	eas	missense_variant
	chr6:31760120:C:T	1.6102	4.95e-19	0.1806	0.107608	nfe	synonymous_variant
	chr6:31871554:C:T	-0.7749	5.83e-11	0.1183	0.670995	afr	synonymous_variant
	chr6:32056618:C:T	-1.5899	5.52e-11	0.2425	0.162111	afr	missense_variant
	chr6:32184217:A:T	1.1295	1.12e-10	0.1751	0.995372	eas	synonymous_variant
	chr6:32200994:G:T	1.4838	1.02e-18	0.168	0.133253	nfe	synonymous_variant
	chr6:32220520:G:C	-0.8001	6.1e-10	0.1293	0.321	sas	synonymous_variant
	chr6:32394964:C:T	-1.4675	1.01e-18	0.1661	0.184013	sas	missense_variant
	chr6:32396039:T:C	0.8454	8.45e-13	0.1182	0.442	amr	missense_variant
	chr6:32443210:A:G	1.2302	1.11e-12	0.1729	0.996341	eas	synonymous_variant
	chr6:32443869:T:G	1.2309	1.5e-24	0.1204	0.741286	sas	missense_variant
	chr6:32756942:T:C	1.1705	5.72e-23	0.1186	0.820663	eas	3_prime_UTR_variant
	chr6:32828744:C:T	-1.318	1.47e-19	0.1457	0.396781	sas	3_prime_UTR_variant
	chr6:32830771:G:A	-1.3393	4.45e-12	0.1935	0.109315	nfe	synonymous_variant
	chr6:34530551:C:T	1.3181	6.32e-10	0.2132	0.0915056	nfe	missense_variant
	chr6:34857885:T:C	-1.2446	1.28e-13	0.168	0.254257	afr	synonymous_variant
	chr6:35082729:G:A	0.9242	3.72e-09	0.1567	0.899807	eas	synonymous_variant
	chr6:35089554:G:A	1.2716	1.13e-11	0.1873	0.126996	nfe	3_prime_UTR_variant
	chr6:35291620:C:T	2.3913	1.13e-08	0.4188	0.0216407	nfe	missense_variant
	chr6:35317943:A:C	-1.0778	2e-09	0.1797	0.992838	eas	missense_variant
	chr7:100764052:G:A	0.7938	8.5e-10	0.1294	0.446747	sas	missense_variant
	chr7:100889133:G:C	-0.8455	4.47e-08	0.1545	0.181971	nfe	missense_variant
	chr7:1028270:T:C	-1.0224	8.38e-13	0.1429	0.266578	afr	synonymous_variant
	chr7:21543299:C:T	-1.9003	1.37e-29	0.1682	0.143973	nfe	synonymous_variant
	chr7:21543345:G:T	-0.8762	8.21e-14	0.1173	0.49368	nfe	stop_gained
	chr7:21591364:A:G	0.9662	4.71e-16	0.119	0.780507	eas	synonymous_variant
	chr7:21620027:T:C	0.6931	5.72e-09	0.119	0.698495	eas	synonymous_variant
	chr7:2256917:A:G	6.2128	4.77e-10	0.9978	0.00376338	nfe	missense_variant
	chr7:44539581:G:C	-1.0863	1.17e-14	0.1407	0.374855	eas	synonymous_variant
	chr7:73605971:T:C	-1.7512	1.54e-09	0.2899	0.999807	eas	synonymous_variant
	chr8:143984818:A:G	0.9193	2.75e-14	0.1208	0.57379	afr	missense_variant
	chr8:58416879:A:G	-0.8618	4.49e-10	0.1382	0.446595	amr	synonymous_variant
	chr9:104794495:T:G	-19.193	1.46e-09	3.1729	0.00065157	nfe	missense_variant
	chr9:104799864:T:C	-31.323	2.16e-08	5.5947	4.41e-05	nfe	missense_variant
	chr9:104806424:C:T	-1.5163	7.36e-13	0.2114	0.293798	eas	synonymous_variant
	chr9:104825752:C:T	-1.8047	1.01e-13	0.2426	0.409021	eas	missense_variant
	chr9:104831048:C:A	30.184	7.03e-10	4.8957	0.000103	nfe	missense_variant
	chr9:104840397:G:A	1.2944	2.91e-11	0.1946	0.0988119	nfe	synonymous_variant
	chr9:133257486:T:C	-0.8488	6.82e-12	0.1237	0.48	sas	synonymous_variant
	chr9:133257521:T:TC	1.5212	6.95e-35	0.1235	0.44657	sas	frameshift_variant
	chr9:133405414:T:G	2.0344	6.94e-23	0.2066	0.0981796	nfe	missense_variant
	chr9:19379369:G:A	-1.4203	9e-12	0.2082	0.172235	afr	missense_variant
	chr9:5073770:G:T	34.037	1.64e-29	3.0173	0.00062189	sas	missense_variant
Lipid Type	MarkerId	Effect_metal	P-value_metal	StdErr_metal	gnomad_popmax_AF	gnomad_popmax_pop	most_severe_consequence
TG	chr1:149900352:G:C	0.0163	4.14e-09	0.0028	0.0748258	nfe	missense_variant
	chr1:26695422:G:C	-0.0378	3.6e-14	0.005	0.0238207	nfe	intron_variant
	chr1:26952082:T:C	0.0151	3.59e-08	0.0027	0.0784867	nfe	missense_variant
	chr1:39442834:G:A	-0.0093	3.41e-09	0.0016	0.471207	afr	missense_variant
	chr1:39571175:G:C	-0.0132	1.51e-13	0.0018	0.236108	nfe	3_prime_UTR_variant
	chr1:50977717:G:C	0.0157	7.04e-10	0.0025	0.12271	afr	downstream_gene_variant
	chr1:62442212:C:G	0.0202	7.64e-09	0.0035	0.0529334	nfe	synonymous_variant
	chr1:62584148:G:A	0.0388	5.12e-144	0.0015	0.441988	afr	3_prime_UTR_variant
	chr1:62597921:GAACTC:G	0.3555	4.42e-31	0.0307	0.00052961	nfe	frameshift_variant
	chr1:62604035:T:G	-0.3482	4.65e-17	0.0415	0.00019162	nfe	missense_variant
	chr1:97883329:A:G	0.0105	1.62e-09	0.0017	0.403217	afr	missense_variant
	chr10:112153464:T:C	0.0096	2.65e-09	0.0016	0.826	sas	3_prime_UTR_variant
	chr10:112409518:A:G	-0.0146	2.42e-10	0.0023	0.109566	nfe	missense_variant
	chr10:50814012:C:T	-0.0621	7.32e-16	0.0077	0.0092481	nfe	missense_variant
	chr10:5205821:C:G	-0.0113	3.69e-08	0.002	0.166034	amr	missense_variant
	chr10:63203689:T:C	-0.0153	6.27e-26	0.0015	0.537075	sas	3_prime_UTR_variant
	chr10:93063138:G:T	-0.0132	1.15e-08	0.0023	0.985465	eas	missense_variant
	chr11:116763109:C:T	0.0118	1.06e-15	0.0015	0.644029	afr	synonymous_variant
	chr11:116763231:G:A	0.0412	1.07e-36	0.0033	0.100432	amr	missense_variant
	chr11:116784884:G:A	-0.1176	2.22e-303	0.003	0.10943	amr	missense_variant
	chr11:116787938:G:A	-0.1399	2.38e-25	0.0134	0.00786424	sas	missense_variant
	chr11:116790406:G:A	-0.506	1.42e-11	0.0749	6.54e-05	amr	stop_gained
	chr11:116790676:C:A	-0.1939	1.41e-16	0.0235	0.0660997	eas	missense_variant
	chr11:116790772:C:T	-0.0522	2.36e-34	0.0043	0.128428	eas	missense_variant
	chr11:116790940:G:A	-0.4705	1.2e-24	0.0459	8.82e-05	nfe	stop_gained
	chr11:116820918:C:A	0.0216	2.78e-16	0.0026	0.0809321	nfe	missense_variant
	chr11:116820959:T:A	0.0235	3.63e-36	0.0019	0.200727	nfe	missense_variant
	chr11:116821577:C:A	0.0947	6.34e-39	0.0073	0.0111	nfe	missense_variant
	chr11:116821618:C:T	0.0583	2.88e-157	0.0022	0.885415	afr	missense_variant
	chr11:116823155:C:T	-0.0982	4.83e-59	0.0061	0.0148758	nfe	missense_variant
	chr11:116830637:C:T	0.6077	2.36e-47	0.042	0.00372671	sas	stop_gained
	chr11:116830819:T:C	-0.0503	3.08e-199	0.0017	0.739262	nfe	synonymous_variant
	chr11:116830844:G:A	0.3743	8.6e-28	0.0343	0.00241663	afr	missense_variant
	chr11:116857914:G:C	-0.0148	1.39e-14	0.0019	0.260283	sas	missense_variant
	chr11:117098360:C:T	-0.0789	5.4e-17	0.0094	0.00676635	nfe	missense_variant
	chr11:117167969:T:C	0.0919	3.14e-13	0.0126	0.00431824	amr	3_prime_UTR_variant
	chr11:117169789:G:C	0.025	1.57e-15	0.0031	0.0990058	sas	3_prime_UTR_variant
	chr11:117170603:G:A	-0.2388	1.15e-10	0.037	0.00031587	afr	3_prime_UTR_variant
	chr11:117171692:C:T	0.0983	1.33e-41	0.0073	0.0107171	nfe	missense_variant
	chr11:117175420:T:C	-0.0249	2.52e-09	0.0042	0.037742	nfe	3_prime_UTR_variant
	chr11:117182554:G:A	-0.0819	2.55e-21	0.0086	0.00724038	sas	synonymous_variant
	chr11:117315790:G:A	-0.0714	9.51e-68	0.0041	0.0481803	sas	synonymous_variant
	chr11:117397168:A:G	0.0086	4.24e-09	0.0015	0.546356	nfe	missense_variant
	chr11:117458887:G:A	-0.4738	2.52e-10	0.0749	4.41e-05	nfe	synonymous_variant
	chr11:14843853:C:T	0.1876	4.38e-15	0.0239	0.00102887	nfe	stop_gained
	chr11:47244920:G:C	0.0128	6.82e-10	0.0021	0.176	sas	3_prime_UTR_variant
	chr11:61828092:C:T	-0.0175	1.66e-19	0.0019	0.169137	nfe	intron_variant
	chr11:61904793:T:C	0.0102	2.94e-09	0.0017	0.458	sas	synonymous_variant
	chr11:64263769:C:T	-0.0256	1.12e-16	0.0031	0.0657531	nfe	missense_variant
	chr11:64344578:C:T	-0.0258	2.02e-09	0.0043	0.0336	nfe	synonymous_variant
	chr11:78219299:T:C	-0.0109	3.06e-08	0.002	0.397776	eas	synonymous_variant
	chr12:109223867:A:G	-0.1181	1.48e-11	0.0175	0.00157256	nfe	missense_variant
	chr12:123942759:T:A	0.0103	4.39e-11	0.0016	0.32351	afr	missense_variant
	chr12:21178615:T:C	0.0138	3.05e-11	0.0021	0.158744	nfe	missense_variant
	chr12:45928666:C:T	-0.0107	3.09e-08	0.0019	0.208304	nfe	synonymous_variant
	chr12:57449928:G:A	0.0118	8.02e-12	0.0017	0.278455	amr	missense_variant
	chr13:113919624:A:G	-0.0122	8.54e-10	0.002	0.396016	afr	non_coding_transcript_exon_variant
	chr15:41846258:G:A	0.0094	2.11e-09	0.0016	0.32	afr	synonymous_variant
	chr15:43330067:C:A	-0.0165	4.39e-11	0.0025	0.138652	eas	missense_variant
	chr15:43528519:C:T	-0.063	1.34e-42	0.0046	0.0281632	nfe	missense_variant
	chr15:44289263:G:A	-0.0471	2.09e-24	0.0046	0.0277	nfe	missense_variant
	chr15:63063076:A:T	-0.0114	4.7e-10	0.0018	0.995386	eas	3_prime_UTR_variant
	chr15:63626108:G:C	0.0136	1e-12	0.0019	0.191814	amr	synonymous_variant
	chr17:42570011:A:G	0.0098	1.48e-09	0.0016	0.480033	sas	missense_variant
	chr17:43848758:C:T	-0.0742	1.66e-66	0.0043	0.0309	nfe	missense_variant
	chr17:43848886:C:T	-0.096	4.58e-09	0.0164	0.00262	amr	synonymous_variant
	chr17:43858329:C:T	-0.0249	1.27e-08	0.0044	0.0264032	nfe	non_coding_transcript_exon_variant
	chr17:44250482:G:A	-0.0474	2.38e-26	0.0045	0.027741	nfe	synonymous_variant
	chr17:66214462:A:C	-0.0345	1.09e-15	0.0043	0.0341578	amr	missense_variant
	chr17:78399349:C:T	0.0124	6.93e-17	0.0015	0.646173	amr	splice_region_variant
	chr18:23539813:G:A	0.0104	8.18e-13	0.0015	0.625723	eas	splice_region_variant
	chr19:11240198:C:T	0.2464	1.76e-14	0.0321	0.00098296	amr	stop_gained
	chr19:19268740:C:T	0.0502	4.7e-72	0.0028	0.0969345	sas	missense_variant
	chr19:19269704:A:G	-0.0732	8.47e-29	0.0066	0.0117038	nfe	missense_variant
	chr19:19270187:G:T	0.0169	3.61e-19	0.0019	0.345947	sas	synonymous_variant
	chr19:19338877:G:T	-0.0132	6.02e-18	0.0015	0.675456	eas	synonymous_variant
	chr19:35059974:C:T	-0.013	5.43e-11	0.002	0.156472	nfe	synonymous_variant
	chr19:41248525:G:A	0.0496	1.39e-08	0.0087	0.0078187	nfe	missense_variant
	chr19:44386807:C:G	-0.1173	1.07e-09	0.0192	0.00176748	amr	missense_variant
	chr19:44813331:G:A	-0.0325	1e-14	0.0042	0.0313814	nfe	missense_variant
	chr19:44819487:A:G	-0.0098	7.63e-10	0.0016	0.412658	afr	missense_variant
	chr19:44819913:CCATCCCCAACTCATCCT:C	-0.0091	2.84e-09	0.0015	0.7432	afr	3_prime_UTR_variant
	chr19:44885967:G:A	0.0262	6.1e-21	0.0028	0.0750581	nfe	synonymous_variant
	chr19:44892457:T:C	0.0299	8.42e-56	0.0019	0.457581	afr	synonymous_variant
	chr19:44893972:G:A	-0.06	3.01e-50	0.004	0.0867381	afr	synonymous_variant
	chr19:44894050:C:T	-0.0367	4.63e-16	0.0045	0.0420245	afr	synonymous_variant
	chr19:44905910:C:G	0.0278	6.22e-74	0.0015	0.857278	afr	missense_variant
	chr19:44908822:C:T	-0.0538	6.65e-90	0.0027	0.104705	afr	missense_variant
	chr19:8334065:CTCGCTGTCGCCA:C	-0.0106	3.63e-11	0.0016	0.404619	afr	start_lost
	chr19:8364439:G:A	0.1223	6e-110	0.0055	0.0236133	amr	missense_variant
	chr19:8403453:C:T	-0.0088	3.74e-08	0.0016	0.516	eas	synonymous_variant
	chr2:164694691:T:C	-0.021	2.74e-21	0.0022	0.156931	afr	missense_variant
	chr2:21001981:C:T	0.0243	1.95e-09	0.004	0.0406131	amr	missense_variant
	chr2:21006019:CA:C	-0.9754	8.73e-34	0.0805	1.47e-05	nfe	frameshift_variant
	chr2:21011100:T:C	-0.0512	4.29e-40	0.0039	0.0409918	nfe	missense_variant
	chr2:21011300:AAC:A	0.8358	9.5e-11	0.1291	NA	NA	NA
	chr2:21032391:G:A	0.7703	1.55e-15	0.0966	2.94e-05	nfe	stop_gained
	chr2:21038086:C:A	0.9985	5.59e-10	0.161	1.47e-05	nfe	stop_gained
	chr2:21043902:GGCAGCGCCA:G	-0.0108	4.05e-12	0.0016	0.327379	amr	inframe_deletion
	chr2:218275565:G:C	-0.0084	1.68e-08	0.0015	0.432416	amr	synonymous_variant
	chr2:218737776:G:C	0.0104	8.34e-13	0.0015	0.581947	afr	missense_variant
	chr2:219237252:A:G	0.0334	5.72e-09	0.0057	0.0169327	nfe	synonymous_variant
	chr2:27023417:C:T	0.0156	6.46e-09	0.0027	0.968323	sas	synonymous_variant
	chr2:27070121:G:A	-0.0408	1.56e-09	0.0068	0.0146717	nfe	missense_variant
	chr2:27201045:G:A	0.0352	1.15e-28	0.0032	0.0924927	sas	missense_variant
	chr2:27239208:C:T	0.0166	3.39e-22	0.0017	0.363499	amr	synonymous_variant
	chr2:27282890:C:T	-0.0215	1.54e-12	0.003	0.0666451	nfe	synonymous_variant
	chr2:27367799:C:T	-0.0399	1.94e-17	0.0047	0.025583	nfe	missense_variant
	chr2:27453420:A:T	-0.0278	3.77e-77	0.0015	0.437459	amr	missense_variant
	chr2:27578626:T:C	0.0398	8.71e-127	0.0017	0.488404	eas	missense_variant
	chr2:27579278:T:C	-0.0436	3.17e-09	0.0074	0.0118306	sas	synonymous_variant
	chr2:27579938:A:G	-0.0236	1.42e-39	0.0018	0.355212	eas	synonymous_variant
	chr2:27581565:T:C	0.0148	8.33e-21	0.0016	0.841453	eas	missense_variant
	chr20:45535186:G:T	-0.0136	2.76e-08	0.0025	0.217662	sas	synonymous_variant
	chr20:45842037:T:C	-0.0093	3.87e-10	0.0015	0.652895	amr	synonymous_variant
	chr20:45947863:T:C	0.0257	1.35e-41	0.0019	0.204	sas	3_prime_UTR_variant
	chr20:46014194:A:C	-0.0094	3.17e-10	0.0015	0.607475	nfe	synonymous_variant
	chr20:46016326:G:A	-0.0148	5.79e-13	0.0021	0.235282	sas	synonymous_variant
	chr20:57561480:A:G	0.0092	1.68e-10	0.0014	0.500441	nfe	synonymous_variant
	chr21:45455861:G:A	0.1543	4.68e-09	0.0263	0.0181	afr	missense_variant
	chr22:38481456:T:G	0.0109	8.6e-12	0.0016	0.361809	eas	missense_variant
	chr22:38738710:T:C	0.0099	4.24e-10	0.0016	0.509064	afr	synonymous_variant
	chr22:46259882:G:C	-0.0145	2.03e-09	0.0024	0.106324	nfe	missense_variant
	chr3:12351626:C:G	-0.0177	1.23e-14	0.0023	0.126129	nfe	missense_variant
	chr3:136369196:G:A	-0.0096	5.01e-09	0.0016	0.531144	afr	synonymous_variant
	chr3:52443064:T:C	0.0164	2.04e-18	0.0019	0.97044	eas	missense_variant
	chr3:52521941:T:C	-0.0099	1.61e-11	0.0015	0.706386	afr	synonymous_variant
	chr3:52830619:A:G	-0.0113	3.32e-08	0.002	0.151291	nfe	synonymous_variant
	chr4:102267552:C:T	-0.0169	3.34e-09	0.0028	0.0704	nfe	missense_variant
	chr4:109717668:C:T	-0.0756	2.33e-17	0.0089	0.0060427	nfe	missense_variant
	chr4:3255866:C:T	0.0103	2.68e-10	0.0016	0.365699	nfe	synonymous_variant
	chr4:3444364:G:T	-0.0155	1.86e-13	0.0021	0.3	eas	missense_variant
	chr4:3447925:G:A	-0.0176	1.77e-09	0.0029	0.110398	sas	missense_variant
	chr4:3494478:C:T	-0.0105	1.69e-11	0.0016	0.924	eas	3_prime_UTR_variant
	chr4:86887867:C:G	-0.0124	4.58e-11	0.0019	0.21713	sas	missense_variant
	chr5:119393258:G:C	0.0111	6.2e-12	0.0016	0.397211	afr	synonymous_variant
	chr5:157052413:A:C	0.0112	1.97e-08	0.002	0.98749	eas	synonymous_variant
	chr6:127155371:G:A	-0.0115	2.19e-15	0.0015	0.601781	afr	synonymous_variant
	chr6:130060101:T:C	0.0087	2.77e-08	0.0016	0.840594	eas	synonymous_variant
	chr6:160122116:C:T	-0.0232	2.36e-15	0.0029	0.0753968	nfe	missense_variant
	chr6:28301047:A:G	-0.0132	3.13e-08	0.0024	0.0881	nfe	missense_variant
	chr6:28923399:T:C	-0.0137	8.4e-09	0.0024	0.0901353	nfe	synonymous_variant
	chr6:29556180:A:G	-0.0136	4.96e-09	0.0023	0.0945	nfe	synonymous_variant
	chr6:31025536:C:T	0.0139	3.84e-13	0.0019	0.154704	nfe	synonymous_variant
	chr6:31112239:C:G	-0.0147	2.12e-15	0.0018	0.177705	nfe	missense_variant
	chr6:31116271:A:G	-0.0106	1.44e-10	0.0017	0.225638	nfe	synonymous_variant
	chr6:31116658:G:A	-0.009	7.66e-09	0.0016	0.574563	afr	synonymous_variant
	chr6:31138682:C:A	-0.0171	1.29e-11	0.0025	0.170543	amr	missense_variant
	chr6:31356287:T:A	-0.0207	3.27e-10	0.0033	0.338491	eas	missense_variant
	chr6:31572779:T:C	0.0116	2.03e-12	0.0017	0.336134	sas	missense_variant
	chr6:31626851:T:A	-0.0138	1.41e-10	0.0021	0.995385	eas	synonymous_variant
	chr6:31736517:G:T	0.0155	3.78e-12	0.0022	0.107553	nfe	5_prime_UTR_variant
	chr6:31871554:C:T	-0.0093	2.1e-10	0.0015	0.670995	afr	synonymous_variant
	chr6:32084667:C:T	-0.0381	1.81e-10	0.006	0.0197713	nfe	missense_variant
	chr6:32154609:C:G	0.0145	1.35e-11	0.0021	0.958947	afr	missense_variant
	chr6:32200994:G:T	0.0123	3.43e-09	0.0021	0.133253	nfe	synonymous_variant
	chr6:32371721:C:G	0.0335	5.62e-10	0.0054	0.0244422	nfe	5_prime_UTR_variant
	chr6:32396039:T:C	0.009	7.03e-10	0.0015	0.442056	amr	missense_variant
	chr6:32443210:A:G	0.0147	5.94e-12	0.0021	0.996341	eas	synonymous_variant
	chr6:32443869:T:G	0.0101	1.12e-11	0.0015	0.741286	sas	missense_variant
	chr6:32828449:G:A	-0.012	7.97e-13	0.0017	0.383658	sas	3_prime_UTR_variant
	chr6:52792754:C:T	0.0084	1.27e-08	0.0015	0.873796	eas	synonymous_variant
	chr7:26364451:G:A	0.01	1.48e-10	0.0016	0.582263	sas	5_prime_UTR_variant
	chr7:73557201:C:G	-0.0409	6.51e-141	0.0016	0.385596	afr	non_coding_transcript_exon_variant
	chr7:73596424:C:T	0.0231	4.81e-15	0.0029	0.0649781	nfe	synonymous_variant
	chr7:73605971:T:C	-0.0387	3.88e-27	0.0036	0.999807	eas	synonymous_variant
	chr7:73606007:C:G	-0.0686	4.4e-209	0.0022	0.126973	nfe	missense_variant
	chr7:73607629:G:C	0.0486	7.73e-09	0.0084	0.00829168	nfe	synonymous_variant
	chr7:73624522:T:C	-0.0449	7.96e-13	0.0063	0.0136267	nfe	5_prime_UTR_variant
	chr7:73683324:C:T	0.0166	1.68e-29	0.0015	0.44798	nfe	missense_variant
	chr7:74237413:T:C	-0.0222	6.98e-09	0.0038	0.0393483	nfe	synonymous_variant
	chr8:10608972:G:A	-0.0095	7.04e-11	0.0015	0.481412	nfe	missense_variant
	chr8:11304987:A:C	-0.0101	3.01e-10	0.0016	0.706178	eas	synonymous_variant
	chr8:11445324:C:A	0.0121	3.5e-13	0.0017	0.661884	eas	5_prime_UTR_variant
	chr8:11681369:C:G	-0.0124	2.33e-17	0.0015	0.849358	eas	intron_variant
	chr8:11783275:A:G	0.0103	3.52e-09	0.0017	0.367324	afr	synonymous_variant
	chr8:11809259:C:G	-0.0125	2.04e-17	0.0015	0.697848	sas	5_prime_UTR_variant
	chr8:11809670:C:T	0.0118	1.82e-10	0.0018	0.434	eas	missense_variant
	chr8:125431106:C:T	-0.012	3.02e-16	0.0015	0.692292	sas	synonymous_variant
	chr8:19820404:G:A	0.0112	7.32e-09	0.0019	0.285355	eas	synonymous_variant
	chr8:19948197:G:A	-0.086	4.24e-56	0.0055	0.0459381	afr	missense_variant
	chr8:19954222:G:A	-0.3535	9.17e-24	0.0352	0.00065488	amr	missense_variant
	chr8:19956018:A:G	0.1258	2.28e-109	0.0057	0.0185784	nfe	missense_variant
	chr8:19960925:C:A	0.0192	1.2e-18	0.0022	0.222672	afr	missense_variant
	chr8:19962213:C:G	-0.0965	3.06e-303	0.0024	0.109629	eas	stop_gained
	chr8:8797388:C:T	-0.0113	1.3e-09	0.0019	0.197731	nfe	synonymous_variant
	chr8:9706927:A:G	0.0096	1.18e-10	0.0015	0.625217	nfe	synonymous_variant
	chr9:120714264:ACGGCGG:A	-0.0089	1.76e-08	0.0016	0.747496	sas	inframe_deletion

## Sheet: Supplementary Data 3
Groups	No. of variants	No. of variants in each ancestry (Percentage)
		AFR	AMR	EAS	NFE	SAS
Significant variants common between meta-analysis and pooled analysis	400	64 (16)	52 (13)	89 (22)	105 (26)	90 (22)
Significant variants unique to meta-analysis analysis	90	16 (18)	9 (10)	30 (33)	26 (29)	9 (10)
Significant variants unique to pooled analysis	64	19 (30)	9 (14)	7 (11)	20 (31)	8 (12)
